# Supplementary material for: Segregation distortion: Utilizing simulated genotyping data to evaluate statistical methods
Source: PLoS One. 2020 Feb 19;15(2):e0228951. doi: 10.1371/journal.pone.0228951 (PMC7029859; doi:10.1371/journal.pone.0228951)
Supplement: S1 Table — (CSV) [file pone.0228951.s006.csv]

Segregation distortion: utilizing simulated genotyping data to evaluate statistical methods
Alex Coulton1*, Alexandra M. Przewieslik-Allen1, Amanda J. Burridge1, Daniel S. Shaw, Keith J. Edwards1, Gary L. A. Barker1
1 School of Biological Sciences, University of Bristol. Life Sciences Building, 24 Tyndall Ave, Bristol BS8 1TQ
* Corresponding author: alex.coulton@bristol.ac.uk
Marker	Linkage Group	Genetic Position (cM)	Chromosome	Physical Distance (%)	Physical Distance (BP)	Cadenza1	Cadenza2	Cadenza3	Avalon1	Avalon2	Avalon3	A02_AxC 51-2 A1.CEL_call_code	A04_AxC 51-2 A2.CEL_call_code	A06_AxC 51-2 A3.CEL_call_code	A08_AxC 51-2 A4.CEL_call_code	A10_AxC 51-2 A5.CEL_call_code	A12_AxC 51-2 A6.CEL_call_code	A14_AxC 51-2 A7.CEL_call_code	A16_AxC 51-2 A8.CEL_call_code	A18_AxC 51-2 A9.CEL_call_code	A20_AxC 51-2 A10.CEL_call_code	A22_AxC 51-2 A11.CEL_call_code	A24_AxC 51-2 A12.CEL_call_code	C02_AxC 51-2 B1.CEL_call_code	C04_AxC 51-2 B2.CEL_call_code	C06_AxC 51-2 B3.CEL_call_code	C08_AxC 51-2 B4.CEL_call_code	C10_AxC 51-2 B5.CEL_call_code	C12_AxC 51-2 B6.CEL_call_code	C14_AxC 51-2 B7.CEL_call_code	C16_AxC 51-2 B8.CEL_call_code	C18_AxC 51-2 B9.CEL_call_code	C20_AxC 51-2 B10.CEL_call_code	C22_AxC 51-2 B11.CEL_call_code	C24_AxC 51-2 B12.CEL_call_code	E02_AxC 51-2 C1.CEL_call_code	E04_AxC 51-2 C2.CEL_call_code	E06_AxC 51-2 C3.CEL_call_code	E08_AxC 51-2 C4.CEL_call_code	E10_AxC 51-2 C5.CEL_call_code	E12_AxC 51-2 C6.CEL_call_code	E14_AxC 51-2 C7_2.CEL_call_code	E16_AxC 51-2 C8.CEL_call_code	E18_AxC 51-2 C9.CEL_call_code	E20_AxC 51-2 C10.CEL_call_code	E22_AxC 51-2 C11.CEL_call_code	E24_AxC 51-2 C12.CEL_call_code	G02_AxC 51-2 D1.CEL_call_code	G04_AxC 51-2 D2.CEL_call_code
AX.94446386	LG1.1	0	6A	3.563211618	22023472	B	B	B	A	A	A	A	H	H	B	H	A	B	A	A	H	A	B	H	H	A	A	H	H	H	H	A	A	A	H	H	H	H	H	B	H	H	A	H	A	B	A	B	B
AX.94963189	LG1.1	1.020549863	6A	NA	NA	B	B	B	A	A	A	A	H	-	B	H	A	B	A	A	H	A	B	H	H	A	A	H	H	H	H	A	A	A	H	H	-	H	H	B	-	H	A	A	H	B	A	B	B
AX.94744525	LG1.1	1.020549863	6A	3.481624185	21519197	B	B	B	A	A	A	A	H	H	B	H	A	B	A	A	H	A	B	H	H	A	A	H	H	H	H	A	A	A	H	H	H	H	H	B	H	H	A	H	A	B	A	B	B
AX.95247642	LG1.1	1.530771654	6A	NA	NA	B	B	B	A	A	A	A	H	H	B	H	A	B	A	A	H	A	B	H	H	A	A	H	H	H	H	A	A	A	H	H	H	H	H	B	H	H	A	H	A	B	A	B	B
AX.95230097	LG1.1	1.530771654	6A	NA	NA	B	B	B	A	A	A	A	H	H	B	H	A	B	A	A	H	A	B	H	H	A	A	H	H	H	H	A	A	A	H	H	H	H	H	B	H	H	A	H	A	B	A	B	B
AX.94931523	LG1.1	1.530771654	6A	NA	NA	B	B	B	A	A	A	A	H	H	B	H	A	B	A	A	H	A	B	H	H	A	A	H	H	H	H	A	A	A	H	H	H	H	H	B	H	H	A	H	A	B	A	B	B
AX.94634768	LG1.1	1.530771654	6A	NA	NA	B	B	B	A	A	A	A	H	H	B	H	A	B	A	A	H	A	B	H	H	A	A	H	H	H	H	A	A	A	H	H	H	H	H	B	H	H	A	H	-	B	A	B	B
AX.94597699	LG1.1	1.530771654	6A	NA	NA	B	B	B	A	A	A	A	H	H	B	H	A	B	A	A	H	A	B	H	H	A	A	H	H	H	H	A	A	A	H	H	H	H	H	B	H	H	A	H	A	B	A	B	B
AX.94492859	LG1.1	1.530771654	6A	NA	NA	B	B	B	A	A	A	A	H	H	-	H	A	B	A	A	H	A	B	H	H	A	A	H	H	H	H	A	A	A	H	H	H	H	H	B	H	H	A	H	A	B	A	B	B
AX.94659909	LG1.1	2.040993445	6A	3.02762691	18713134	B	B	B	A	A	A	A	H	H	B	H	A	B	A	A	H	A	B	H	H	A	A	H	H	H	H	H	A	A	H	H	H	H	H	B	H	H	A	A	A	B	A	B	B
AX.94968296	LG1.1	3.061543308	6A	3.787852872	23411933	B	B	B	A	A	A	A	H	H	B	H	A	B	A	A	H	A	B	H	H	A	A	H	H	H	H	A	A	A	H	H	H	H	H	B	H	H	A	H	A	B	A	B	B
AX.94918549	LG1.1	3.061543308	6A	3.645210163	22530288	B	B	B	A	A	A	A	H	H	B	H	A	B	A	A	H	A	B	H	H	A	A	H	H	H	H	A	A	A	H	H	H	H	H	B	H	H	A	H	A	B	A	B	B
AX.94879742	LG1.1	3.061543308	6A	NA	NA	B	B	B	A	A	A	A	H	H	B	H	A	B	A	A	H	A	B	H	H	A	A	H	H	H	H	A	A	A	H	H	H	H	H	B	H	H	A	H	A	B	A	B	B
AX.94862187	LG1.1	3.061543308	6A	3.787564721	23410152	B	B	B	A	A	A	A	H	H	B	H	A	B	A	A	H	A	B	H	H	A	A	H	H	H	H	A	A	A	H	H	H	H	H	B	H	H	A	H	A	B	A	B	B
AX.94717766	LG1.1	3.061543308	6A	3.837890467	23721205	B	B	B	A	A	A	A	H	H	B	H	A	B	A	A	H	A	B	H	H	A	A	H	H	H	H	A	A	A	H	H	H	H	H	B	H	H	A	H	A	B	A	B	B
AX.94652590	LG1.1	3.061543308	6A	3.78782472	23411759	B	B	B	A	A	A	A	H	H	B	H	A	B	A	A	H	A	B	H	H	A	A	H	H	H	H	A	A	A	H	H	H	H	H	B	H	H	A	H	A	B	A	B	B
AX.94627113	LG1.1	3.061543308	6A	NA	NA	B	B	B	A	A	A	A	H	H	B	H	A	B	A	A	H	A	B	H	H	A	A	H	H	H	H	A	A	A	H	H	H	H	H	B	H	H	A	H	A	B	A	B	B
AX.94418804	LG1.1	3.061543308	6A	3.792063497	23437958	B	B	B	A	A	A	A	H	H	B	H	A	B	A	A	H	A	B	H	H	A	A	H	H	H	H	A	A	A	H	H	H	H	H	B	H	H	A	H	A	B	A	B	B
AX.94393483	LG1.1	3.061543308	6A	NA	NA	B	B	B	A	A	A	A	H	H	B	-	A	B	A	A	H	A	B	H	H	A	A	H	H	H	H	A	A	A	H	H	H	H	H	B	H	H	A	H	A	B	A	B	B
AX.94864788	LG1.1	3.571765098	6A	3.68946549	22803821	B	B	B	A	A	A	A	H	H	B	H	A	B	A	A	H	A	B	H	H	A	A	H	H	H	H	A	A	A	H	H	H	H	H	B	H	H	A	H	A	B	A	B	B
AX.94687055	LG1.1	3.571765098	6A	NA	NA	B	B	B	A	A	A	A	H	H	B	H	A	B	A	A	H	A	B	H	H	A	A	H	H	H	H	A	A	A	H	H	H	H	H	B	H	H	A	H	A	B	A	B	B
AX.95631197	LG1.1	4.081986889	6A	NA	NA	B	B	B	A	A	A	A	H	H	B	H	A	B	A	A	H	A	B	H	H	A	A	H	H	H	H	A	A	A	H	H	H	H	H	B	H	H	A	H	A	B	A	B	B
AX.95255669	LG1.1	4.081986889	6A	4.995032838	30873262	B	B	B	A	A	A	A	H	H	B	H	A	B	A	A	H	A	B	H	H	A	A	H	H	H	H	A	A	A	H	H	H	H	H	B	H	H	A	H	A	B	A	B	B
AX.95210745	LG1.1	4.081986889	6A	4.848427692	29967126	B	B	B	A	A	A	A	H	H	B	H	A	B	A	A	H	A	B	H	H	A	A	H	H	H	H	A	A	A	H	H	H	H	H	B	H	H	A	H	A	B	A	B	B
AX.95137200	LG1.1	4.081986889	6A	NA	NA	B	B	B	A	A	A	A	H	H	B	H	A	B	A	A	H	A	B	H	-	A	A	H	H	H	H	A	A	A	H	H	H	H	H	B	H	H	A	H	A	B	A	B	B
AX.94944799	LG1.1	4.081986889	6A	NA	NA	B	B	B	A	A	A	A	H	H	B	H	A	B	A	A	H	A	B	H	H	A	A	H	H	H	H	A	A	A	H	H	H	H	H	B	H	H	A	H	A	B	A	B	B
AX.94893701	LG1.1	4.081986889	6A	4.021727246	24857462	B	B	B	A	A	A	-	H	H	B	H	H	B	A	A	H	A	B	H	H	H	A	H	H	H	H	A	A	-	H	H	H	H	H	B	H	H	A	H	A	B	A	B	B
AX.94444274	LG1.1	4.081986889	6A	3.936701743	24331937	B	B	B	A	A	A	A	H	H	B	H	A	B	A	A	H	A	B	H	H	A	A	H	H	H	H	A	A	A	H	H	H	H	H	B	H	H	A	H	A	B	A	B	B
AX.94403208	LG1.1	4.081986889	6A	3.936697051	24331908	B	B	B	A	A	A	A	H	H	B	H	A	B	A	A	H	A	B	H	H	A	A	H	H	H	H	A	A	A	H	H	H	H	H	B	H	H	A	H	A	B	A	B	B
AX.95166145	LG1.1	4.59220868	6A	NA	NA	B	B	B	A	A	A	A	H	H	B	H	A	B	A	A	H	A	B	H	H	A	A	H	H	H	H	A	A	A	H	H	H	H	-	B	H	H	A	H	A	B	A	B	B
AX.95123888	LG1.1	4.59220868	6A	NA	NA	B	B	B	A	A	A	A	H	H	B	H	A	B	A	A	H	-	B	H	H	A	A	H	H	H	H	A	A	A	H	H	H	H	-	B	H	H	A	H	A	B	A	B	B
AX.95070275	LG1.1	4.59220868	6A	5.023344579	31048251	B	B	B	A	A	A	A	H	H	B	H	A	B	A	A	H	A	B	H	H	A	A	H	H	H	H	A	A	A	H	H	H	H	H	B	H	H	A	H	A	B	A	B	B
AX.95011132	LG1.1	4.59220868	6A	4.858762774	30031005	B	B	B	A	A	A	A	H	H	B	H	A	B	A	A	H	A	B	H	H	A	A	H	H	H	H	A	A	A	H	H	H	H	H	B	H	H	A	H	A	B	A	B	B
AX.94970334	LG1.1	4.59220868	6A	5.136995375	31750703	B	B	B	A	A	A	A	H	H	B	-	A	B	A	A	H	A	B	H	H	A	A	H	H	H	H	A	A	A	H	H	H	H	H	B	H	H	A	H	A	B	A	B	B
AX.94812346	LG1.1	4.59220868	6A	NA	NA	B	B	B	A	A	A	A	H	H	B	-	A	B	A	A	H	-	B	H	H	A	A	H	H	H	H	A	A	A	H	H	H	H	-	B	H	H	A	H	A	B	A	B	B
AX.94724647	LG1.1	4.59220868	6A	NA	NA	B	B	B	A	A	A	A	H	H	B	H	A	B	A	A	H	A	B	H	H	A	A	H	H	H	H	A	A	A	H	H	H	H	H	B	H	H	A	H	A	B	A	B	B
AX.94894393	LG1.1	5.102430471	6A	5.506226985	34032847	B	B	B	A	A	A	A	H	H	B	-	A	B	H	A	H	A	B	H	H	A	A	H	H	H	H	A	A	A	H	H	H	H	H	B	H	H	A	H	A	B	A	B	B
AX.94606161	LG1.1	5.102430471	6A	NA	NA	B	B	B	A	A	A	A	H	H	B	H	A	B	H	A	H	A	B	H	H	A	A	H	H	H	H	A	A	A	H	H	H	H	-	B	H	H	A	H	A	B	A	B	B
AX.94415776	LG1.1	5.102430471	6A	NA	NA	B	B	B	A	A	A	A	H	H	B	H	A	B	H	A	H	A	B	H	H	A	A	H	H	H	H	A	A	A	H	H	H	H	H	B	H	H	A	H	A	B	A	B	B
AX.94381147	LG1.1	5.102430471	6A	NA	NA	B	B	B	A	A	A	A	H	H	H	H	A	B	H	A	H	A	B	H	-	A	A	H	H	H	H	A	A	A	H	-	H	H	H	B	-	H	A	H	A	B	A	B	B
AX.94387975	LG1.1	5.612652261	6A	NA	NA	B	B	B	A	A	A	A	H	H	B	H	A	B	H	A	H	A	B	H	H	A	A	H	H	H	H	A	A	A	H	H	H	H	H	B	H	H	A	H	A	B	A	B	B
AX.95249202	LG1.1	6.633202124	6A	NA	NA	B	B	B	A	A	A	A	H	H	B	H	A	B	H	A	H	A	B	H	H	A	A	H	H	H	H	A	A	A	H	H	H	H	H	B	H	H	A	H	A	B	A	B	B
AX.95010251	LG1.1	7.653751987	6A	NA	NA	B	B	B	A	A	A	A	H	H	B	H	A	B	H	A	H	A	B	H	H	A	A	H	H	H	H	H	A	A	H	H	H	H	H	B	H	H	A	H	A	B	A	B	B
AX.94889521	LG1.1	13.70351077	6A	7.856648191	48560313	B	B	B	A	A	A	A	H	H	H	H	H	B	H	A	H	A	B	A	H	A	A	H	H	H	H	H	A	A	H	A	H	H	H	B	H	H	H	H	A	B	A	B	B
AX.94547709	LG1.1	15.74546155	6A	8.416369286	52019833	B	B	B	A	A	A	A	H	H	H	H	H	B	H	A	H	A	B	H	H	A	A	H	H	H	H	H	A	A	H	H	H	H	H	B	H	H	H	H	A	B	A	B	B
AX.95206556	LG1.1	16.25568334	6A	8.587201745	53075713	B	B	B	A	A	A	A	H	H	H	H	H	B	H	A	H	A	B	H	H	A	A	H	H	H	H	H	A	A	H	H	H	H	H	B	H	H	H	H	A	B	A	B	B
AX.94942142	LG1.1	16.25568334	6A	8.587168254	53075506	B	B	B	A	A	A	A	H	H	H	H	H	B	H	A	H	A	B	H	H	A	A	H	H	H	H	H	A	A	H	H	H	H	H	B	H	H	H	H	A	B	A	B	B
AX.94766154	LG1.1	16.25568334	6A	8.596537117	53133413	B	B	B	A	A	A	A	H	H	H	H	H	B	H	A	H	A	B	H	H	A	A	H	H	H	H	H	-	A	H	H	H	H	H	B	H	H	H	H	A	B	A	B	B
AX.94523567	LG1.1	16.25568334	6A	NA	NA	B	B	B	A	A	A	-	H	H	H	H	H	B	H	-	H	A	B	H	H	A	A	H	H	H	H	H	A	A	H	H	H	H	H	B	H	H	H	H	A	B	A	B	B
AX.95137067	LG1.1	16.76590513	6A	8.702004012	53785282	B	B	B	A	A	A	A	H	H	H	H	H	B	H	A	H	A	B	H	H	A	A	H	H	H	H	H	A	A	H	H	H	H	H	B	H	H	H	H	A	B	A	B	B
AX.94528569	LG1.1	16.76590513	6A	8.72619654	53934811	B	B	B	A	A	A	A	H	H	H	H	H	B	H	A	H	A	B	H	H	A	A	H	H	H	H	H	A	A	H	H	H	H	H	B	H	H	H	H	A	B	A	B	B
AX.94504679	LG1.1	16.76590513	6A	8.95218487	55331598	B	B	B	A	A	A	A	H	H	H	H	H	B	H	A	H	A	B	H	H	A	A	H	H	H	H	H	A	A	H	H	H	H	H	B	H	H	H	H	A	B	A	B	B
AX.94739464	LG1.1	23.02285239	6A	NA	NA	B	B	B	A	A	A	A	H	H	H	H	H	B	H	A	H	A	B	H	H	A	A	H	H	H	H	H	A	A	H	H	H	H	H	B	H	H	H	H	A	B	A	B	-
AX.94520583	LG1.1	24.65608607	6A	NA	NA	B	B	B	A	A	A	A	H	H	H	H	H	B	H	A	H	A	B	H	H	A	A	H	-	H	H	H	A	A	H	H	H	H	H	B	H	H	H	H	A	B	A	B	B
AX.94684858	LG1.1	25.16630787	6A	NA	NA	B	B	B	A	A	A	A	H	H	H	H	H	B	H	A	H	A	B	H	H	A	A	H	H	H	H	H	A	A	H	H	H	H	H	B	H	H	H	H	A	B	A	B	B
AX.95074898	LG1.1	25.67652966	6A	10.62255462	65655807	B	B	B	A	A	A	A	H	H	H	H	H	B	H	A	H	A	B	H	H	A	A	H	H	H	H	H	A	A	H	H	H	H	H	B	H	H	H	H	A	B	A	B	B
AX.95012251	LG1.1	25.67652966	6A	10.65330877	65845892	B	B	B	A	A	A	A	H	H	H	H	H	B	H	A	H	A	B	H	H	A	A	H	H	H	H	H	A	A	H	H	H	H	H	B	H	H	H	H	A	B	A	B	B
AX.94600197	LG1.1	25.67652966	6A	NA	NA	B	B	B	A	A	A	A	H	H	H	H	H	B	H	A	H	A	B	H	H	A	A	H	H	H	H	H	A	A	H	H	H	H	H	B	H	H	H	H	A	B	A	B	B
AX.95179502	LG1.1	26.18675145	6A	NA	NA	B	B	B	A	A	A	A	H	H	H	H	H	B	H	A	H	A	B	H	H	A	A	H	H	H	H	H	A	A	H	H	H	H	H	B	H	H	H	H	A	B	A	B	B
AX.95022356	LG1.1	26.18675145	6A	11.928049	73724797	B	B	B	A	A	A	A	-	H	H	H	H	B	H	A	-	-	B	H	H	A	A	H	H	H	H	H	A	A	H	H	H	H	H	B	H	H	H	H	A	B	A	B	B
AX.94494618	LG1.1	26.18675145	6A	NA	NA	B	B	B	A	A	A	A	H	-	H	H	H	B	H	A	H	A	B	H	H	A	A	H	H	H	H	H	A	A	H	H	H	H	H	B	H	H	H	H	A	B	A	B	B
AX.94422265	LG1.1	26.18675145	6A	NA	NA	B	B	B	A	A	A	A	H	H	H	H	H	B	H	A	H	A	-	H	H	A	A	H	H	H	H	H	A	A	H	H	H	H	H	B	H	H	H	H	A	B	A	B	B
AX.95631090	LG1.1	26.69697324	6A	NA	NA	B	B	B	A	A	A	A	H	H	H	H	-	B	H	A	H	A	B	H	H	A	A	H	H	H	H	H	A	A	H	H	H	H	H	B	H	H	H	H	A	B	A	B	B
AX.94961629	LG1.1	27.20719503	6A	12.19393286	75368170	B	B	B	A	A	A	A	H	H	H	H	H	B	H	A	H	A	B	H	H	A	A	H	H	H	H	H	A	-	H	H	H	H	H	B	H	H	H	H	A	B	A	B	B
AX.94395941	LG1.1	28.22774489	6A	12.19439478	75371025	B	B	B	A	A	A	A	H	H	H	H	H	B	H	A	H	A	B	H	H	A	A	H	H	H	H	H	A	A	H	H	H	H	-	B	H	H	H	H	A	B	A	B	B
AX.94664414	LG1.1	28.73796668	6A	12.0533606	74499322	B	B	B	A	A	A	A	H	H	H	H	H	B	H	A	H	A	B	H	H	A	A	H	H	H	H	H	A	A	H	H	H	H	H	B	H	H	H	H	A	B	A	B	B
AX.94640976	LG1.1	28.73796668	6A	NA	NA	B	B	B	A	A	A	A	H	H	H	H	H	B	H	A	H	A	B	H	H	A	A	H	H	H	H	H	A	A	H	H	H	H	H	B	H	H	H	H	A	B	A	B	B
AX.94449290	LG1.1	29.75851655	6A	11.47321575	70913567	B	B	B	A	A	A	A	H	H	-	H	H	B	B	A	B	A	B	H	H	A	A	H	H	H	H	H	A	A	H	H	H	H	H	B	H	H	H	H	A	B	A	B	B
AX.95258743	LG1.1	30.26873834	6A	11.91471123	73642359	B	B	B	A	A	A	A	H	H	H	H	H	B	H	A	H	A	B	H	H	A	A	H	H	H	H	H	A	A	H	H	H	H	H	B	H	H	H	H	A	B	A	B	B
AX.95232415	LG1.1	30.26873834	6A	10.90068918	67374899	B	B	B	A	A	A	A	H	H	H	H	H	B	H	A	H	A	B	H	H	A	A	H	H	H	H	H	A	A	H	H	H	H	H	B	H	H	H	H	A	B	A	B	B
AX.95172506	LG1.1	30.26873834	6A	11.85947479	73300954	B	B	B	A	A	A	A	H	H	H	H	H	B	H	A	H	A	B	H	H	A	A	H	H	H	H	H	A	A	H	H	H	H	H	B	H	H	H	H	A	B	A	B	B
AX.95142812	LG1.1	30.26873834	6A	11.02332167	68132865	B	B	B	A	A	A	A	H	H	H	H	H	B	H	A	H	A	B	H	H	A	A	H	H	H	H	H	A	A	H	H	H	H	H	B	H	H	H	H	A	B	A	B	B
AX.94840852	LG1.1	30.26873834	6A	NA	NA	B	B	B	A	A	A	A	H	H	H	H	H	B	H	A	H	A	B	H	H	A	A	H	H	H	H	H	A	A	H	H	H	H	H	B	H	H	H	H	A	B	A	B	B
AX.94774196	LG1.1	30.26873834	6A	NA	NA	B	B	B	A	A	A	A	H	H	H	H	H	B	H	A	H	A	B	H	H	A	A	H	H	H	H	H	A	A	H	H	H	H	H	B	H	H	H	H	A	B	A	B	B
AX.95256931	LG1.1	31.2892882	6A	NA	NA	B	B	B	A	A	A	A	H	H	H	H	H	B	H	A	H	A	B	H	H	A	A	H	H	H	H	H	A	A	H	H	H	H	H	B	H	H	H	H	A	B	A	B	B
AX.95140058	LG1.1	31.2892882	6A	13.53352999	83647942	B	B	B	A	A	A	A	H	H	H	H	H	B	H	A	H	A	B	H	H	A	A	H	H	H	H	H	A	A	H	H	H	H	H	B	H	H	H	H	A	B	A	B	B
AX.94710688	LG1.1	31.2892882	6A	13.99266172	86485740	B	B	B	A	A	A	A	H	H	H	H	H	B	H	A	H	A	B	H	H	A	H	H	H	H	H	H	A	A	H	H	H	H	H	B	H	H	H	H	A	B	A	B	B
AX.94548199	LG1.1	31.2892882	6A	NA	NA	B	B	B	A	A	A	A	H	H	H	H	H	B	H	A	H	A	B	H	H	A	A	H	H	H	H	H	A	A	H	H	H	H	H	B	H	H	H	H	A	B	A	B	B
AX.94498140	LG1.1	31.2892882	6A	14.12392304	87297039	B	B	B	A	A	A	A	H	H	H	H	H	B	H	A	H	A	B	H	H	A	A	H	H	H	H	H	A	A	H	H	H	H	H	B	H	H	H	H	A	B	A	B	B
AX.94490150	LG1.1	31.2892882	6A	13.53351704	83647862	B	B	B	A	A	A	A	H	H	H	H	H	B	H	A	H	A	B	H	H	A	A	H	H	H	H	H	A	A	H	H	H	H	H	B	H	H	H	H	A	B	A	B	B
AX.94459927	LG1.1	31.2892882	6A	NA	NA	B	B	B	A	A	A	A	H	H	H	H	B	B	H	A	H	A	B	H	H	A	A	H	H	H	H	H	A	A	H	H	H	H	H	B	H	H	-	H	A	B	A	B	B
AX.94795446	LG1.1	31.79950999	6A	13.75560393	85020535	B	B	B	A	A	A	A	H	H	H	H	H	B	H	A	H	A	B	H	H	A	A	H	H	H	H	H	A	A	H	H	H	H	H	B	H	H	H	H	A	B	A	B	B
AX.94977405	LG1.1	32.82005985	6A	NA	NA	B	B	B	A	A	A	A	H	H	H	H	H	B	H	A	H	A	B	H	H	A	A	H	H	H	H	H	A	A	H	H	H	H	H	B	H	H	H	H	A	B	A	B	B
AX.94942752	LG1.1	33.84060972	6A	NA	NA	B	B	B	A	A	A	A	H	-	H	H	H	B	H	A	H	A	B	H	H	A	A	H	H	H	H	H	A	A	H	H	H	H	-	B	H	H	H	H	A	B	A	B	B
AX.95012377	LG1.1	35.98478026	6A	NA	NA	B	B	B	A	A	A	A	H	H	H	H	H	H	H	A	H	A	B	H	H	A	A	H	H	H	H	H	A	A	H	H	H	H	H	H	H	H	H	H	H	B	A	B	B
AX.94880665	LG1.1	35.98478026	6A	NA	NA	B	B	B	A	A	A	A	H	A	H	H	H	H	H	A	-	A	B	H	H	A	A	H	H	H	H	H	A	A	H	H	H	H	H	H	H	H	H	H	H	B	A	B	B
AX.94616754	LG1.1	38.1289508	6A	18.36619142	113517620	B	B	B	A	A	A	A	H	H	H	H	H	H	H	-	H	-	B	H	H	A	A	H	H	H	H	H	A	A	H	H	H	H	H	H	H	H	H	H	B	B	A	B	B
AX.95631034	LG1.1	39.66004144	6A	NA	NA	B	B	B	A	A	A	A	H	H	H	H	H	H	H	A	H	A	B	H	H	A	A	H	H	H	H	H	A	A	H	H	A	H	H	H	H	H	H	H	H	B	A	B	B
AX.95630030	LG1.1	39.66004144	6A	NA	NA	B	B	B	A	A	A	A	H	H	H	H	H	H	H	A	H	A	B	H	H	A	A	H	H	H	H	H	A	A	H	H	A	H	H	H	H	H	H	H	H	B	A	B	B
AX.95629481	LG1.1	39.66004144	6A	NA	NA	B	B	B	A	A	A	A	H	H	H	H	H	H	H	A	H	A	B	H	H	A	A	H	H	H	H	H	A	A	H	H	A	H	H	H	H	H	H	H	H	B	A	B	B
AX.95254065	LG1.1	39.66004144	6A	68.80635438	425277806	B	B	B	A	A	A	A	H	H	H	H	H	H	H	A	H	A	B	H	H	-	A	H	H	H	H	H	A	A	H	H	A	H	H	H	H	H	H	H	H	B	A	B	B
AX.95211139	LG1.1	39.66004144	6A	64.69706749	399879156	B	B	B	A	A	A	A	H	H	H	H	H	H	H	A	H	A	B	H	H	A	A	H	H	H	H	H	A	A	H	H	A	H	H	H	H	H	H	H	H	B	A	B	B
AX.95139952	LG1.1	39.66004144	6A	NA	NA	B	B	B	A	A	A	A	H	H	H	H	H	H	H	A	H	A	B	H	H	A	A	H	H	H	H	H	A	A	H	H	A	H	H	H	H	H	H	H	H	B	A	B	B
AX.95114649	LG1.1	39.66004144	6A	NA	NA	B	B	B	A	A	A	A	H	H	H	H	-	H	H	A	H	A	B	H	H	A	A	H	H	H	H	H	A	A	H	H	A	H	H	H	H	H	H	H	H	B	A	B	B
AX.95101610	LG1.1	39.66004144	6A	NA	NA	B	B	B	A	A	A	A	H	H	H	H	H	H	H	A	H	A	B	H	H	A	A	H	H	H	H	H	A	A	H	H	A	H	H	H	H	H	H	H	H	B	A	B	B
AX.95091450	LG1.1	39.66004144	6A	42.69781533	263906341	B	B	B	A	A	A	A	H	H	H	H	H	H	H	A	H	A	B	H	H	A	A	H	H	H	H	H	A	A	H	H	A	H	H	H	H	H	H	H	H	B	A	B	B
AX.95010988	LG1.1	39.66004144	6A	69.47267119	429396172	B	B	B	A	A	A	A	H	H	H	H	H	H	H	A	H	A	B	H	H	A	A	H	H	H	H	H	A	A	H	H	A	H	H	H	H	H	H	H	H	B	A	B	B
AX.94998924	LG1.1	39.66004144	6A	NA	NA	B	B	B	A	A	A	A	H	H	H	H	H	H	H	-	H	-	B	H	H	A	A	H	H	H	H	H	A	A	-	H	A	-	H	H	H	H	H	-	H	B	A	B	B
AX.94826546	LG1.1	39.66004144	6A	66.71691912	412363440	B	B	B	A	A	A	A	H	H	H	H	H	H	H	A	H	A	B	H	H	A	A	H	H	H	H	H	A	A	H	H	A	H	H	H	H	H	H	H	H	B	A	B	B
AX.94824560	LG1.1	39.66004144	6A	60.57853551	374423364	B	B	B	A	A	A	A	H	H	H	H	H	H	H	A	H	A	B	H	H	A	A	H	H	H	H	H	A	A	H	H	A	H	H	H	H	H	H	H	H	B	A	B	B
AX.94744160	LG1.1	39.66004144	6A	61.64769823	381031637	B	B	B	A	A	A	A	H	H	H	H	H	H	H	A	H	A	B	H	H	A	A	H	H	H	H	H	A	A	H	H	A	H	H	H	H	H	H	H	H	B	A	B	B
AX.94739869	LG1.1	39.66004144	6A	NA	NA	B	-	B	A	A	A	A	H	H	H	H	H	H	H	A	H	A	B	H	H	A	A	H	H	H	H	H	A	A	H	H	A	H	H	H	H	H	H	H	H	B	A	B	B
AX.94714130	LG1.1	39.66004144	6A	46.32556446	286328706	B	B	B	A	A	A	A	H	H	H	H	H	H	H	A	H	A	B	H	H	A	A	H	H	H	H	H	A	A	H	H	A	H	H	H	H	H	H	H	H	B	A	B	B
AX.94663223	LG1.1	39.66004144	6A	NA	NA	B	B	B	A	A	A	A	H	H	H	H	H	H	H	A	H	A	B	H	H	A	A	H	H	H	H	H	A	A	-	H	A	H	H	H	H	H	H	H	H	B	A	B	B
AX.94644220	LG1.1	39.66004144	6A	66.18773521	409092664	B	B	B	A	A	A	A	H	H	H	H	H	H	H	A	H	A	B	H	H	A	A	H	H	H	H	H	A	A	H	H	A	H	H	H	H	H	H	H	H	B	A	B	B
AX.94637000	LG1.1	39.66004144	6A	NA	NA	B	B	B	A	A	A	A	H	H	H	H	H	H	H	A	H	A	B	H	H	A	A	H	H	H	H	H	A	A	H	H	A	H	H	H	H	H	H	H	H	B	A	B	B
AX.94593271	LG1.1	39.66004144	6A	36.97274683	228520880	B	B	B	A	A	A	A	H	H	H	H	H	H	H	A	H	A	B	H	H	A	A	H	H	H	H	H	A	A	H	H	A	H	H	H	H	H	H	H	H	B	A	B	B
AX.94562386	LG1.1	39.66004144	6A	NA	NA	B	B	B	A	A	A	A	H	H	H	H	H	H	H	A	H	A	B	H	H	A	A	H	H	H	H	H	A	A	H	H	A	H	H	H	H	H	H	H	H	B	A	B	B
AX.94553923	LG1.1	39.66004144	6A	NA	NA	B	B	B	A	A	A	A	H	H	H	H	H	H	H	A	H	A	B	H	H	A	A	H	H	H	H	H	A	A	H	H	A	H	H	H	H	H	H	H	H	B	A	B	B
AX.94531101	LG1.1	39.66004144	6A	65.11680848	402473488	B	B	B	A	A	A	A	H	H	H	H	H	H	H	A	H	A	B	H	H	A	A	H	H	H	H	H	A	A	-	H	A	H	H	H	H	-	H	H	H	B	A	B	B
AX.94530673	LG1.1	39.66004144	6A	70.81660142	437702726	B	B	B	A	A	A	A	H	H	H	H	H	H	H	A	H	A	B	H	H	A	A	H	H	H	H	H	A	A	H	H	A	H	H	H	H	H	H	H	H	B	A	B	B
AX.94526786	LG1.1	39.66004144	6A	53.2393936	329061650	B	B	B	A	A	A	A	H	H	H	H	H	H	H	A	H	A	B	H	H	A	A	H	H	H	H	H	A	A	H	H	A	H	H	H	H	H	H	H	H	B	A	B	B
AX.94505367	LG1.1	39.66004144	6A	NA	NA	B	B	B	A	A	A	A	H	H	H	H	H	H	H	A	H	A	B	H	H	A	A	H	H	H	H	H	A	A	H	H	A	H	H	H	H	H	H	H	H	B	A	B	B
AX.94496657	LG1.1	39.66004144	6A	65.47690858	404699192	B	B	B	A	A	A	A	H	H	H	H	H	H	H	A	H	A	B	H	H	A	A	H	H	H	H	H	A	A	H	H	A	H	H	H	H	H	H	H	H	B	A	B	B
AX.94483744	LG1.1	39.66004144	6A	37.75293803	233343080	B	B	B	A	A	A	A	H	H	H	H	H	H	H	A	H	A	B	H	H	A	A	H	H	H	H	H	A	A	H	H	A	H	H	H	H	H	H	H	H	B	A	B	B
AX.94479449	LG1.1	39.66004144	6A	43.7820753	270607927	B	B	B	A	A	A	A	H	H	H	H	H	H	H	A	H	A	B	H	H	A	A	H	H	H	H	H	A	A	H	H	A	H	H	H	H	H	H	H	H	B	A	B	B
AX.94475718	LG1.1	39.66004144	6A	40.90392905	252818702	B	B	B	A	A	A	A	H	H	H	H	H	H	H	A	H	A	B	H	H	A	A	H	H	H	H	H	A	A	H	H	A	H	H	H	H	H	H	H	H	B	A	B	B
AX.94474465	LG1.1	39.66004144	6A	NA	NA	B	B	B	A	A	A	A	H	H	H	H	H	H	H	A	H	A	B	H	H	A	A	H	H	H	H	H	A	A	H	H	A	H	H	H	H	H	H	H	H	B	A	B	B
AX.94445525	LG1.1	39.66004144	6A	NA	NA	B	B	B	A	A	A	A	H	H	H	H	H	H	H	A	H	A	B	H	H	A	A	H	H	H	H	H	A	A	H	H	A	H	H	H	H	H	H	H	H	B	A	B	B
AX.94439212	LG1.1	39.66004144	6A	70.50603203	435783161	B	B	B	A	A	A	A	H	H	H	H	H	H	H	A	H	A	B	H	H	A	A	H	H	H	H	H	A	A	H	H	A	H	H	H	H	H	H	H	H	B	A	B	B
AX.94426042	LG1.1	39.66004144	6A	60.17702649	371941720	B	B	B	A	A	A	A	H	H	H	H	H	H	H	A	H	A	B	H	H	A	A	H	H	H	H	H	A	A	H	H	A	H	H	H	H	H	H	H	H	B	A	B	B
AX.94424031	LG1.1	39.66004144	6A	59.93835338	370466531	B	B	B	A	A	A	A	H	H	H	H	H	H	H	A	H	A	B	H	H	A	A	H	H	H	H	H	A	A	H	H	A	H	H	H	H	H	H	H	H	B	A	B	B
AX.94422074	LG1.1	39.66004144	6A	NA	NA	B	B	B	A	A	A	A	H	H	H	H	H	H	H	A	H	A	B	H	H	A	A	H	H	H	H	H	A	A	H	H	A	H	H	H	H	H	H	H	H	B	A	B	B
AX.94419523	LG1.1	39.66004144	6A	NA	NA	B	B	B	A	A	A	A	H	H	H	H	H	H	H	A	H	A	B	H	H	A	A	H	H	H	H	H	A	A	H	H	A	H	H	H	H	H	H	H	H	B	A	B	B
AX.94403300	LG1.1	39.66004144	6A	66.42834303	410579811	B	B	B	A	A	A	A	H	H	H	H	H	H	H	A	H	A	B	H	H	A	A	H	H	H	H	H	A	A	H	H	A	H	H	H	H	H	H	H	H	B	A	B	B
AX.94532066	LG1.1	40.6805913	6A	67.9674898	420092958	B	B	B	A	A	A	A	H	H	-	H	H	H	H	A	H	A	B	H	H	A	A	H	H	H	H	H	A	A	H	H	A	H	H	H	H	H	H	H	H	B	A	B	B
AX.94952400	LG1.1	41.19081309	6A	48.42998502	299335693	B	B	B	A	A	A	A	H	H	H	H	H	H	H	A	H	A	B	H	H	A	A	H	H	H	H	H	A	A	H	H	A	H	H	H	H	H	H	H	H	B	A	B	B
AX.94527267	LG1.1	42.21136295	6A	NA	NA	B	B	B	A	A	A	A	H	H	H	H	H	H	H	A	H	A	B	H	H	A	A	H	H	H	H	H	A	A	H	H	A	H	H	H	H	H	H	H	H	B	A	B	B
AX.95202617	LG1.1	43.23191281	6A	NA	NA	B	B	B	A	A	A	A	A	A	A	A	-	A	A	A	A	A	H	H	A	A	A	A	-	H	-	A	A	A	A	-	A	H	A	A	A	H	A	-	A	-	A	-	-
AX.94560723	LG1.1	44.25246268	6A	NA	NA	B	B	B	A	A	A	A	H	H	H	H	H	H	H	A	H	-	-	H	H	A	A	H	H	H	H	H	A	A	H	H	A	H	H	H	H	H	-	H	H	B	A	B	B
AX.94630410	LG1.1	45.27301254	6A	NA	NA	B	B	B	A	A	A	A	H	H	H	H	H	H	H	A	H	A	-	H	H	-	A	H	H	H	H	H	A	A	H	H	A	H	H	H	H	H	H	H	H	-	-	B	B
AX.95075906	LG1.1	46.39565013	6A	58.90120532	364056134	B	B	B	A	A	A	A	H	H	H	H	H	H	H	A	H	A	H	H	H	A	A	H	H	H	-	H	A	A	H	H	A	H	H	H	H	H	H	H	H	B	A	B	B
AX.94838044	LG1.1	47.4162	6A	68.23944084	421773831	B	B	B	A	A	A	A	H	H	H	H	H	H	H	A	H	A	B	H	H	A	A	H	H	H	H	H	A	A	H	H	A	H	-	H	H	H	H	H	H	B	A	B	B
AX.95243312	LG1.1	47.92642179	6A	69.93390362	432246954	B	B	B	A	A	A	A	H	H	-	H	H	H	H	A	H	A	B	H	H	A	A	H	H	H	H	H	A	A	H	H	A	H	H	H	H	H	H	H	H	B	A	B	B
AX.95131834	LG1.1	47.92642179	6A	NA	NA	B	B	B	A	A	A	A	H	H	H	H	H	H	H	A	H	A	B	H	H	A	A	H	H	H	H	H	A	A	H	H	A	H	H	H	H	H	H	H	H	B	A	B	B
AX.95023286	LG1.1	47.92642179	6A	NA	NA	B	B	B	A	A	A	A	H	H	H	H	H	H	H	A	H	A	B	H	H	A	A	H	H	H	H	H	A	A	H	H	-	H	H	H	H	H	H	H	H	B	A	B	B
AX.94759612	LG1.1	47.92642179	6A	NA	NA	B	B	B	A	A	A	A	H	H	H	H	H	H	H	A	H	A	B	H	H	A	A	H	H	H	H	H	A	A	H	H	A	H	H	H	H	H	H	H	H	B	A	B	B
AX.94550688	LG1.1	47.92642179	6A	65.19426327	402952220	B	-	B	A	A	A	A	H	H	H	H	H	H	H	A	H	A	B	H	H	A	A	H	H	H	H	H	A	A	H	H	A	H	H	H	H	H	H	H	H	B	A	B	B
AX.94443076	LG1.1	47.92642179	6A	68.61479222	424093800	B	B	B	A	A	A	A	H	H	H	H	H	H	H	A	H	A	B	H	H	A	A	H	H	H	H	H	A	A	H	H	A	H	H	H	H	H	H	H	H	B	A	B	B
AX.94434763	LG1.1	47.92642179	6A	71.43095143	441499896	B	B	B	A	A	A	A	H	H	H	H	H	H	H	A	H	A	B	H	H	A	A	H	H	H	H	H	A	A	H	H	A	H	H	H	H	-	H	H	H	B	A	B	B
AX.94907399	LG1.1	48.43664358	6A	NA	NA	B	B	B	A	A	A	A	H	H	H	H	H	H	H	A	H	A	B	H	H	-	A	H	H	H	H	H	A	A	H	H	A	H	H	H	H	H	H	H	H	B	A	B	B
AX.94471685	LG1.1	48.43664358	6A	72.20784014	446301684	B	B	B	A	A	A	A	H	H	H	H	H	H	H	A	-	A	B	H	H	A	A	H	H	H	H	H	A	A	H	H	A	H	H	H	H	H	H	H	H	B	A	B	B
AX.94688926	LG1.1	48.94686537	6A	73.60539585	454939686	B	B	B	A	-	A	A	H	H	H	H	H	H	H	A	H	A	B	H	H	A	A	H	H	H	H	H	A	A	H	H	-	H	-	H	H	H	H	H	H	B	A	B	B
AX.95240640	LG1.1	49.96741523	6A	72.58938004	448659903	B	B	B	A	A	A	A	H	H	H	H	H	H	H	A	H	A	B	H	H	A	A	H	H	H	H	H	A	A	H	H	A	H	H	H	H	H	H	H	H	B	A	B	B
AX.95228827	LG1.1	49.96741523	6A	NA	NA	B	B	B	A	A	A	A	H	H	H	H	H	H	H	A	H	A	B	H	H	A	A	H	H	H	H	H	A	A	H	H	A	H	H	H	H	H	H	H	H	B	A	B	B
AX.95133911	LG1.1	49.96741523	6A	73.28426713	452954856	B	B	B	A	A	A	A	H	H	H	H	H	H	H	A	H	A	B	H	H	A	A	H	H	H	H	H	A	A	H	H	A	H	H	H	H	H	H	H	H	B	A	B	B
AX.94679268	LG1.1	49.96741523	6A	NA	NA	B	B	B	A	A	A	A	H	H	H	H	H	H	B	A	H	A	B	H	H	A	A	H	H	H	H	H	A	A	H	H	A	H	H	H	H	H	H	H	H	B	A	B	B
AX.94627211	LG1.1	49.96741523	6A	NA	NA	B	B	B	A	A	A	A	H	H	H	H	H	H	H	A	H	A	B	H	H	A	A	H	H	H	H	H	A	A	H	-	A	H	H	H	H	H	H	-	H	B	A	B	B
AX.94588720	LG1.1	49.96741523	6A	NA	NA	B	B	B	A	A	A	A	H	H	H	H	H	H	H	A	H	A	B	H	H	A	A	H	H	H	H	H	A	A	H	H	A	H	H	H	H	H	H	H	H	B	A	B	B
AX.94460262	LG1.1	49.96741523	6A	NA	NA	B	B	B	A	A	A	A	H	H	H	H	H	H	H	A	H	A	B	H	H	A	A	H	H	H	H	H	A	A	H	H	A	H	H	H	H	H	H	H	H	B	A	B	B
AX.94410820	LG1.1	49.96741523	6A	NA	NA	B	B	B	A	A	A	A	H	H	H	H	H	H	H	A	H	A	B	H	H	A	A	H	H	H	H	H	A	A	H	H	A	H	H	H	H	H	H	H	H	B	A	B	B
AX.94912807	LG1.1	50.98796509	6A	75.56418104	467046531	B	B	B	A	A	A	A	H	H	H	H	H	H	H	A	H	A	B	H	H	A	A	H	H	H	H	H	A	A	H	H	A	H	H	H	H	H	H	H	H	B	A	-	B
AX.95076677	LG1.1	51.49818688	6A	75.18351999	464693744	B	B	B	A	A	A	A	H	H	H	H	H	H	H	A	H	A	B	H	H	A	A	H	H	H	H	H	A	A	H	H	A	H	H	H	H	H	H	H	H	B	A	B	B
AX.94657246	LG1.1	51.49818688	6A	78.49363252	485152863	B	B	B	A	A	A	A	H	H	H	H	H	H	H	A	H	A	B	H	H	A	A	H	H	H	H	H	A	A	H	H	A	H	H	H	H	H	H	H	H	B	A	B	B
AX.94541203	LG1.1	51.49818688	6A	79.35478227	490475451	B	B	B	A	A	A	-	H	H	H	H	H	H	H	A	H	A	B	H	H	A	A	H	H	H	H	H	A	A	H	H	A	H	H	H	H	H	H	H	H	B	A	B	B
AX.95090568	LG1.1	52.00840868	6A	81.37450883	502958962	B	B	B	A	A	A	A	H	H	H	H	H	H	H	A	H	A	B	H	H	A	A	H	H	H	H	H	A	A	H	H	A	H	H	H	H	H	H	H	H	B	A	B	B
AX.95082304	LG1.1	52.00840868	6A	NA	NA	B	B	B	A	A	A	A	H	H	H	H	H	H	H	A	H	A	B	H	H	A	A	H	H	H	H	H	A	A	H	H	A	H	H	H	H	H	H	H	H	B	A	B	B
AX.94818186	LG1.1	52.00840868	6A	81.18723495	501801461	B	B	B	A	A	A	A	H	H	H	H	H	H	H	A	H	A	B	H	H	A	A	H	H	H	H	H	A	A	H	H	A	H	H	H	H	H	H	H	H	B	A	B	B
AX.94564752	LG1.1	52.00840868	6A	81.37451837	502959021	B	B	B	A	A	A	A	H	H	H	H	H	H	H	A	H	A	B	H	H	A	A	H	H	H	H	H	A	A	H	H	A	H	H	H	H	H	H	H	H	B	A	B	B
AX.94520600	LG1.1	52.00840868	6A	NA	NA	B	B	B	A	A	A	A	H	H	H	H	H	H	H	A	H	A	B	H	H	A	A	H	H	H	H	H	A	A	H	H	A	H	H	H	H	H	H	H	H	B	A	B	B
AX.94460073	LG1.1	52.00840868	6A	81.08617413	501176825	B	B	B	A	A	A	A	H	H	H	H	H	H	H	A	H	A	B	H	H	A	A	H	H	H	H	H	A	A	H	H	A	H	H	H	H	H	H	H	H	B	A	B	B
AX.94836678	LG1.1	53.02895854	6A	80.73525376	499007859	B	B	B	A	A	A	A	H	H	H	H	H	H	H	A	H	A	B	H	H	A	A	H	-	H	H	H	A	A	H	H	A	H	H	H	H	H	H	H	H	B	A	B	B
AX.94537786	LG1.1	54.56004917	6A	81.08616086	501176743	B	B	B	A	A	A	A	H	H	H	H	H	H	H	A	H	A	B	H	H	A	A	H	H	H	H	H	A	A	H	H	A	H	H	H	H	H	H	H	H	B	A	B	B
AX.94619918	LG1.1	56.70421971	6A	86.55234751	534962109	B	B	B	A	A	A	A	H	H	H	H	H	H	H	A	H	A	B	H	H	A	A	H	H	H	H	H	A	A	H	H	A	H	H	H	H	H	H	H	H	B	A	B	B
AX.95630043	LG1.1	58.3374534	6A	NA	NA	B	B	B	A	A	A	A	H	H	H	H	H	H	H	A	H	A	B	-	H	A	A	H	H	H	H	H	A	A	H	H	A	H	H	H	H	H	H	H	H	B	A	B	B
AX.95189725	LG1.1	58.84767519	6A	NA	NA	B	B	B	A	A	A	A	H	H	H	H	H	H	H	A	H	A	B	H	H	A	A	H	H	H	H	H	A	A	H	H	A	H	H	H	H	H	H	H	H	B	A	B	B
AX.95134724	LG1.1	58.84767519	6A	NA	NA	B	B	B	A	A	A	A	H	H	H	H	H	H	H	A	H	A	B	H	H	A	A	H	H	H	H	H	A	A	H	H	A	H	H	H	H	H	H	H	H	B	A	B	B
AX.95012802	LG1.1	58.84767519	6A	86.27685469	533259345	B	B	B	A	A	A	A	H	H	H	H	H	H	H	A	H	A	B	H	H	A	A	H	H	H	H	H	A	A	H	H	A	H	H	H	H	H	H	H	H	B	A	B	B
AX.94740458	LG1.1	58.84767519	6A	NA	NA	B	B	B	A	A	A	A	H	H	H	H	H	H	H	A	H	A	B	H	H	A	A	H	H	H	H	H	A	A	H	H	A	H	H	H	H	H	H	H	H	B	A	B	B
AX.94556575	LG1.1	58.84767519	6A	85.99583053	531522393	B	B	B	A	A	A	A	H	H	H	H	H	H	H	A	H	A	B	H	H	A	A	H	H	H	H	H	A	A	H	H	A	H	H	H	H	H	H	H	H	B	A	B	B
AX.94515060	LG1.1	58.84767519	6A	NA	NA	B	B	B	A	A	A	A	H	H	H	H	H	H	H	A	H	A	B	H	H	A	A	H	H	H	H	H	A	A	H	H	-	H	H	H	H	H	H	H	H	B	A	B	B
AX.94506689	LG1.1	58.84767519	6A	86.70421994	535900801	B	B	B	A	A	A	A	H	H	H	H	H	H	H	A	H	A	B	H	H	A	A	H	H	H	H	H	A	A	H	H	A	H	A	H	H	H	H	H	H	B	A	B	B
AX.94493247	LG1.1	58.84767519	6A	86.71869284	535990255	B	B	B	A	A	A	A	H	H	H	H	H	H	H	A	H	A	B	H	H	A	A	H	H	H	H	H	A	A	H	H	A	H	H	H	H	H	H	H	H	B	A	B	B
AX.94478906	LG1.1	58.84767519	6A	86.55234136	534962071	B	B	B	A	A	A	A	H	H	H	H	H	H	H	A	H	A	B	H	H	A	A	H	H	H	H	H	A	A	H	H	A	H	H	H	H	H	H	H	H	B	A	B	B
AX.94433057	LG1.1	58.84767519	6A	NA	NA	B	B	B	A	A	A	A	H	H	H	H	H	H	H	A	H	A	B	H	H	A	A	H	H	H	H	H	A	A	H	H	A	H	H	H	H	H	H	H	H	B	A	B	B
AX.94416332	LG1.1	58.84767519	6A	85.97416632	531388491	B	B	B	A	A	A	A	H	H	H	H	H	H	H	A	H	A	B	H	H	A	A	H	H	H	H	H	A	A	H	H	A	H	H	H	H	H	H	H	H	B	A	B	B
AX.94382701	LG1.1	58.84767519	6A	86.79086967	536436365	B	B	B	A	A	A	A	H	H	H	H	H	H	H	A	H	A	B	H	H	A	A	H	H	H	H	H	A	A	H	H	A	H	H	H	H	H	H	H	H	B	A	B	B
AX.94546067	LG1.1	59.35789699	6A	85.75709109	530046794	B	B	B	A	A	A	A	H	H	H	H	H	H	H	A	H	A	B	H	H	A	A	H	H	H	H	H	A	A	H	H	A	H	H	H	H	H	H	H	H	B	A	B	B
AX.94418295	LG1.1	59.35789699	6A	86.62363966	535402751	B	B	B	A	A	A	A	H	H	H	H	H	H	H	A	H	A	B	H	H	A	A	H	H	H	H	H	A	A	H	H	A	H	H	H	H	H	H	H	H	B	A	B	B
AX.94393959	LG1.1	59.86811878	6A	85.9757268	531398136	B	B	B	A	A	A	A	H	H	H	H	H	H	H	A	H	A	B	-	H	A	A	H	H	H	H	H	A	A	H	H	A	H	H	H	H	H	H	H	H	B	A	B	B
AX.94663736	LG1.1	60.88866864	6A	87.05303378	538056747	B	B	B	A	A	A	A	H	H	H	H	H	H	H	A	H	A	B	H	H	A	A	H	H	H	H	H	A	A	H	H	A	H	H	H	H	H	H	H	H	B	A	B	B
AX.95252758	LG1.1	61.9092185	6A	88.31105253	545832300	B	B	B	A	A	A	A	H	H	H	H	H	H	H	A	H	A	B	H	H	A	A	H	H	H	H	H	A	A	H	H	-	H	H	H	H	H	H	H	H	B	A	B	B
AX.95123732	LG1.1	61.9092185	6A	NA	NA	B	B	B	A	A	A	A	H	H	H	H	H	H	H	A	H	A	B	H	H	A	A	H	H	H	H	H	A	A	H	H	A	H	H	H	H	H	H	H	H	B	A	B	B
AX.94937975	LG1.1	61.9092185	6A	NA	NA	B	B	B	A	A	A	A	H	H	H	H	H	H	H	A	H	A	B	H	H	A	A	H	H	H	H	H	A	A	H	H	A	H	H	H	H	H	H	H	H	B	A	B	B
AX.94927429	LG1.1	61.9092185	6A	88.19699564	545127338	B	B	B	A	A	A	A	H	H	H	H	H	H	H	A	H	A	B	H	H	A	A	H	H	H	H	H	A	A	H	H	A	H	H	H	H	H	H	H	H	B	A	B	B
AX.94826855	LG1.1	61.9092185	6A	87.31072177	539649463	B	B	B	A	A	A	A	H	H	H	H	H	H	H	A	H	A	B	H	H	A	A	H	H	H	H	H	A	A	H	H	A	H	H	H	H	H	H	H	H	B	A	B	B
AX.94675896	LG1.1	61.9092185	6A	NA	NA	B	B	B	A	A	A	A	H	H	H	H	H	H	H	A	H	A	B	H	H	A	A	H	H	H	H	H	A	A	H	H	A	H	A	H	H	H	H	H	H	B	A	B	B
AX.94449689	LG1.1	61.9092185	6A	88.1946673	545112947	B	B	B	A	A	A	A	H	H	H	H	H	H	H	A	H	A	B	H	H	A	A	H	H	H	H	H	A	A	H	H	A	H	H	H	H	H	H	H	H	B	A	B	B
AX.94446421	LG1.1	61.9092185	6A	88.91062337	549538123	B	B	B	A	A	A	A	H	H	H	H	H	H	H	A	H	A	B	H	H	A	A	H	H	H	H	H	A	A	H	H	A	H	H	H	H	H	H	H	H	B	A	B	-
AX.94444906	LG1.1	61.9092185	6A	89.10483099	550738480	B	B	B	A	A	A	A	H	H	H	H	H	H	H	A	H	A	B	H	H	A	A	H	H	H	H	H	A	A	H	H	A	H	H	H	H	H	H	H	H	B	A	B	B
AX.94421698	LG1.1	61.9092185	6A	88.04307865	544176009	B	B	B	A	A	A	A	H	H	H	H	H	H	H	A	H	A	B	H	H	A	A	H	H	H	H	H	A	A	H	H	A	H	H	H	H	H	H	H	H	B	A	B	B
AX.94870438	LG1.1	62.92976836	6A	89.2867761	551863045	B	B	B	A	A	A	A	H	H	H	H	H	H	H	A	H	A	B	H	H	A	A	H	H	H	H	H	A	A	H	H	A	H	H	H	H	H	H	H	H	B	A	B	B
AX.95137421	LG1.1	63.43999016	6A	89.43242619	552763278	B	B	B	A	A	A	A	H	H	H	H	H	H	H	A	H	A	B	H	H	A	A	H	H	H	H	H	A	A	H	H	A	H	H	H	H	H	H	H	H	B	A	B	B
AX.94764856	LG1.1	63.43999016	6A	89.28241517	551836091	B	B	B	A	A	A	A	H	H	H	H	H	H	H	A	H	A	B	H	H	A	A	H	H	H	H	H	A	A	H	H	A	H	H	H	H	H	H	H	H	B	A	B	B
AX.94421244	LG1.1	64.46054002	6A	89.90264647	555669612	B	B	B	A	A	A	A	H	H	H	H	H	H	H	A	H	A	B	H	H	A	A	H	H	H	H	H	A	A	H	H	A	H	H	H	H	H	H	H	H	B	A	B	B
AX.94541770	LG1.1	64.97076181	6A	90.26880711	557932775	B	B	B	A	A	A	A	H	H	H	H	H	H	H	A	H	A	B	H	H	-	A	H	H	H	H	H	A	A	H	H	H	H	H	H	H	H	H	H	H	B	A	B	B
AX.94531473	LG1.1	64.97076181	6A	90.13302954	557093562	B	B	B	A	A	A	A	H	H	H	H	H	H	H	A	H	A	B	H	H	A	A	H	H	H	H	H	A	A	H	H	H	H	H	H	H	H	H	H	H	B	-	B	B
AX.94486740	LG1.1	64.97076181	6A	90.09978429	556888080	B	B	B	A	A	A	A	H	H	H	H	H	H	H	A	H	A	B	H	H	A	A	H	H	H	H	H	A	A	H	H	H	H	H	H	H	H	H	H	H	B	A	B	B
AX.94546552	LG1.1	64.97076181	6A	90.23372375	557715932	B	B	B	A	A	A	A	H	H	H	H	H	H	H	A	H	A	B	H	H	A	A	H	H	H	H	H	A	A	H	H	H	H	B	H	H	H	H	H	H	B	A	B	B
AX.94416968	LG1.1	64.97076181	6A	90.0997694	556887988	B	B	B	A	A	A	A	H	H	H	H	H	H	H	A	H	A	-	H	H	A	A	H	H	H	H	H	A	A	H	H	H	H	H	H	H	H	H	H	H	B	A	B	B
AX.95000655	LG1.1	66.0933994	6A	NA	NA	B	B	B	A	A	A	A	H	H	H	H	H	H	H	A	H	A	B	H	H	A	A	H	A	H	H	H	A	A	H	H	A	H	H	H	H	H	H	H	H	B	A	B	B
AX.94939555	LG1.1	66.0933994	6A	91.97929728	568504960	B	B	B	A	A	A	A	H	H	H	H	H	H	H	A	H	A	B	H	H	A	A	H	A	H	H	H	A	A	H	H	A	H	H	H	H	H	H	H	H	B	A	B	B
AX.94840398	LG1.1	66.0933994	6A	91.395068	564893960	B	B	B	A	A	A	A	H	H	H	H	H	H	H	A	H	A	B	H	H	A	A	H	A	H	H	H	A	A	H	H	A	H	H	H	H	H	H	H	H	B	A	B	B
AX.94560567	LG1.1	66.0933994	6A	91.97930165	568504987	B	B	B	A	A	A	A	H	H	H	H	H	H	H	A	H	A	B	H	H	A	A	H	A	H	H	H	A	A	H	H	A	H	H	H	H	H	H	H	H	B	A	B	B
AX.94519833	LG1.1	66.0933994	6A	90.86464008	561615495	B	B	B	A	A	A	A	H	H	H	H	H	H	H	A	H	A	B	H	H	A	A	H	A	H	H	H	A	A	H	H	H	H	H	H	H	H	H	H	H	B	A	B	B
AX.94483628	LG1.1	66.0933994	6A	91.71762033	566887589	B	B	B	A	A	A	A	H	H	H	H	H	B	H	A	H	A	B	H	H	A	A	H	A	H	H	H	A	A	-	-	A	H	H	H	H	B	H	H	H	B	A	B	B
AX.94413636	LG1.1	66.0933994	6A	91.71763699	566887692	B	B	B	A	A	A	A	H	H	H	H	H	H	H	A	H	A	B	H	H	A	A	H	A	H	H	H	A	A	H	H	H	H	H	H	H	H	H	H	H	B	A	B	B
AX.94754601	LG1.1	68.95365818	6A	93.52558182	578062224	B	B	B	A	A	A	A	H	A	A	A	H	H	-	A	H	A	B	H	H	A	A	H	A	H	H	-	A	A	H	H	A	H	-	H	H	H	H	H	H	B	A	B	B
AX.95631170	LG1.1	72.83901078	6A	NA	NA	B	B	B	A	A	A	A	H	H	H	H	H	H	H	A	H	A	B	H	H	A	A	B	A	H	H	H	A	A	H	H	A	H	H	H	H	H	H	H	H	B	A	B	B
AX.95126265	LG1.1	72.83901078	6A	94.13668386	581839319	B	B	B	A	A	A	A	H	H	H	H	H	H	H	A	H	A	B	H	H	A	A	B	A	H	H	H	A	A	H	H	A	H	H	H	H	H	H	H	H	B	A	B	B
AX.95118008	LG1.1	72.83901078	6A	NA	NA	B	B	B	A	A	A	A	H	H	H	H	H	H	H	A	H	A	B	H	H	A	A	B	A	H	H	H	A	A	H	H	A	H	H	H	H	H	H	H	H	B	A	B	B
AX.94723011	LG1.1	72.83901078	6A	94.13709514	581841861	B	B	B	A	A	A	A	H	H	H	H	H	H	H	A	H	A	H	H	H	A	A	B	A	H	H	H	A	A	H	H	A	H	H	H	-	H	H	H	-	B	A	B	B
AX.94695572	LG1.1	72.83901078	6A	94.13662513	581838956	B	B	B	A	A	A	A	H	H	H	H	H	H	H	A	H	A	B	H	H	A	A	B	A	H	H	H	A	A	H	H	A	H	H	H	H	H	H	H	H	B	A	B	B
AX.94390261	LG1.1	72.83901078	6A	94.13712021	581842016	B	B	B	A	A	A	A	H	H	H	H	H	H	H	A	H	A	B	H	H	A	A	B	A	H	H	H	A	A	H	H	A	H	H	H	H	H	H	H	H	B	A	B	B
AX.94882086	LG1.1	73.34923257	6A	94.14552998	581893995	B	B	B	A	A	A	A	H	H	H	H	H	H	H	A	H	-	B	-	H	A	A	B	A	H	H	H	A	A	H	H	A	H	H	H	H	H	H	H	H	B	A	B	B
AX.95246205	LG1.1	74.07968195	6A	94.63909273	584944604	B	B	B	A	A	A	A	H	H	A	H	H	H	H	A	H	A	B	H	H	A	-	B	A	H	H	H	A	A	H	H	A	H	H	H	H	H	H	H	H	B	A	B	B
AX.94651692	LG1.1	74.58990374	6A	NA	NA	B	B	B	A	A	A	A	H	H	H	H	H	H	H	A	H	A	B	H	H	A	A	B	A	H	H	H	A	A	H	H	A	H	H	H	H	H	H	H	H	B	A	B	B
AX.94475556	LG1.1	76.12099437	6A	94.82639476	586102279	B	B	B	A	A	A	A	H	H	A	H	H	H	H	A	H	A	B	H	H	A	A	B	A	H	H	H	A	A	H	H	A	H	H	H	H	H	H	H	H	H	A	B	B
AX.94476859	LG1.12	0	3A	7.667198869	57568675	B	B	B	A	A	A	B	H	B	H	A	B	H	H	H	B	H	B	B	H	H	H	A	H	A	H	H	B	H	B	H	A	H	H	A	H	B	H	H	A	B	H	H	A
AX.94394114	LG1.12	1.020549863	3A	7.705705955	57857803	B	B	B	A	A	A	B	-	B	-	A	B	H	H	H	B	H	B	B	H	H	-	A	H	A	H	H	B	H	B	-	A	H	H	A	H	B	H	H	A	B	H	H	A
AX.94472664	LG1.12	2.041099726	3A	7.730706766	58045520	B	B	B	A	A	A	B	H	B	-	A	B	H	H	H	B	H	B	B	H	H	H	A	H	A	H	H	B	H	B	-	A	H	-	A	-	B	H	H	A	B	H	H	A
AX.94690276	LG1.12	3.061649589	3A	NA	NA	B	B	B	A	A	A	B	H	B	H	-	B	H	H	H	B	H	B	B	-	H	H	A	H	A	H	H	B	H	B	H	A	H	H	A	H	B	H	H	A	B	H	H	A
AX.95207390	LG1.12	3.57187138	3A	NA	NA	B	B	B	A	A	A	B	H	B	H	A	B	H	H	H	B	H	B	B	H	H	H	A	H	A	H	H	B	H	B	H	A	H	H	A	H	B	H	H	A	B	H	H	A
AX.94584612	LG1.12	3.57187138	3A	NA	NA	B	B	B	A	A	A	B	H	B	H	A	B	H	H	H	B	H	B	B	H	H	H	A	H	A	H	H	B	H	B	H	A	H	H	A	H	B	H	H	A	B	H	H	A
AX.94438178	LG1.12	3.57187138	3A	7.848278249	58928298	B	B	B	A	A	A	B	H	B	H	A	B	H	H	H	B	H	B	B	H	H	H	A	H	A	H	H	B	H	B	H	A	H	H	A	H	B	H	H	A	B	H	H	A
AX.94936988	LG1.12	5.613822155	3A	NA	NA	B	B	B	A	A	A	B	H	B	H	A	B	H	H	H	B	H	B	B	H	H	H	A	H	A	H	H	B	H	B	H	A	H	-	A	A	B	H	H	A	B	H	H	A
AX.94803153	LG1.12	5.613822155	3A	8.169885954	61343069	B	B	B	A	A	A	B	H	B	H	A	B	H	H	H	B	H	B	B	H	H	H	A	H	A	H	H	B	H	B	H	A	H	H	A	H	B	H	H	A	B	H	H	A
AX.94799208	LG1.12	5.613822155	3A	8.165261023	61308343	B	B	B	A	A	A	B	-	B	H	A	B	H	H	H	B	-	B	B	H	H	H	A	H	A	H	H	B	H	B	H	A	H	H	A	H	B	H	H	A	B	H	H	A
AX.94703791	LG1.12	5.613822155	3A	8.170677064	61349009	B	B	B	A	A	A	B	H	B	H	A	B	H	H	H	B	H	B	B	H	H	H	A	H	A	H	H	B	H	B	H	A	H	H	A	H	B	H	H	A	B	H	H	A
AX.94701497	LG1.12	5.613822155	3A	8.153457234	61219715	B	B	B	A	A	A	B	H	B	H	A	B	H	H	H	B	H	B	B	H	H	H	A	H	A	H	H	B	H	B	H	A	H	H	A	H	B	H	H	A	B	H	H	A
AX.94679462	LG1.12	5.613822155	3A	8.153468288	61219798	B	B	B	A	A	A	B	H	B	H	A	B	H	H	H	B	H	B	B	H	H	H	A	H	A	H	H	B	H	B	H	A	H	H	A	H	B	H	H	A	B	H	H	A
AX.94578679	LG1.12	5.613822155	3A	8.18362743	61446246	B	B	B	A	A	A	B	H	B	H	A	B	H	H	H	B	H	B	B	H	H	H	A	H	A	H	H	B	H	B	H	A	H	H	A	H	B	H	H	-	B	H	H	A
AX.94384118	LG1.12	5.613822155	3A	8.17062166	61348593	B	B	B	A	A	A	B	H	B	H	A	B	H	H	H	B	H	B	B	H	H	H	A	H	A	H	H	B	H	B	H	A	H	H	A	H	B	H	H	A	B	H	H	A
AX.95228501	LG1.12	6.124043946	3A	8.170668141	61348942	B	B	B	A	A	A	B	H	-	H	A	B	H	H	H	-	H	B	B	H	H	H	A	H	A	H	H	B	H	B	H	A	H	H	A	H	B	H	H	A	B	H	H	A
AX.95116004	LG1.12	7.655134577	3A	NA	NA	B	B	B	A	A	A	B	H	B	H	A	B	H	H	H	B	H	B	B	H	H	H	A	H	A	H	H	B	H	B	H	A	H	H	A	H	B	H	H	A	B	H	H	A
AX.95095284	LG1.12	7.655134577	3A	NA	NA	B	B	B	A	A	A	B	H	B	H	A	B	H	H	H	B	H	B	B	H	H	-	A	H	A	H	H	B	H	B	H	A	H	H	A	H	B	H	H	A	B	H	H	A
AX.95200897	LG1.12	8.67568444	3A	NA	NA	B	B	B	A	A	A	-	H	B	H	A	B	H	H	H	B	H	-	-	H	H	H	A	H	A	H	H	-	H	B	H	A	H	H	A	H	B	H	H	A	B	H	H	A
AX.94675291	LG1.12	8.67568444	3A	10.85147996	81477647	B	B	B	A	A	A	B	H	B	H	A	B	H	H	H	B	H	B	B	H	H	H	A	H	A	H	H	B	H	B	H	A	H	H	A	H	B	H	H	A	B	H	H	A
AX.94492134	LG1.12	8.67568444	3A	14.17540703	106435142	B	B	B	A	A	A	B	H	B	H	A	B	H	H	H	B	H	B	B	H	H	H	A	H	A	H	H	B	H	B	H	A	H	H	A	H	B	H	H	A	B	H	H	A
AX.94455254	LG1.12	8.67568444	3A	12.65484664	95018111	B	B	B	A	A	A	B	H	B	H	A	B	H	H	H	B	H	B	B	H	H	H	A	H	A	H	H	B	H	B	H	A	H	H	A	H	B	H	H	A	B	H	H	A
AX.94454033	LG1.12	8.67568444	3A	14.3490308	107738785	B	B	B	A	A	A	B	H	B	H	A	B	H	H	H	B	H	B	B	H	H	H	A	H	A	H	H	B	H	B	H	A	H	H	A	H	B	H	H	A	B	H	H	A
AX.94793041	LG1.12	10.81985498	3A	NA	NA	B	B	B	A	A	A	B	H	B	H	A	B	H	H	H	B	H	B	B	H	H	H	A	H	A	H	H	B	H	B	H	A	H	H	A	H	B	H	H	-	B	H	H	A
AX.95164207	LG1.12	11.33007677	3A	22.48635618	168837375	B	B	B	A	A	A	B	H	B	H	A	B	H	H	A	B	H	B	B	H	H	H	A	H	A	H	H	B	H	B	H	A	H	H	A	B	B	H	H	A	B	H	H	A
AX.94475547	LG1.12	11.33007677	3A	NA	NA	B	B	B	A	-	A	B	H	B	H	-	B	H	H	A	B	H	B	B	H	H	H	A	H	A	H	H	B	H	B	H	A	H	H	A	B	B	H	H	A	B	H	H	A
AX.94393045	LG1.12	11.84029857	3A	52.14025699	391491803	B	B	B	A	A	A	B	H	B	H	A	B	H	H	A	B	H	B	B	H	H	H	A	H	A	H	H	B	H	B	H	A	H	H	A	B	B	H	H	A	B	H	H	A
AX.94638235	LG1.12	12.35052036	3A	NA	NA	B	B	B	A	A	A	B	H	B	H	A	B	H	H	A	B	H	B	B	H	H	H	A	H	A	H	H	B	H	B	H	A	H	H	A	B	B	H	H	A	B	H	H	A
AX.95630259	LG1.12	12.86074215	3A	NA	NA	B	B	B	A	A	A	B	H	B	H	A	B	H	H	A	B	H	B	B	H	H	H	A	H	A	H	H	B	H	B	H	A	H	-	A	B	B	H	H	A	B	H	H	A
AX.95241788	LG1.12	13.88129201	3A	NA	NA	B	B	B	A	A	A	B	H	B	H	A	B	H	H	A	B	H	B	B	H	H	H	A	H	A	H	H	B	H	B	H	A	H	H	A	B	B	H	H	A	B	H	H	A
AX.94520713	LG1.12	13.88129201	3A	63.69593177	478256852	B	B	B	A	A	A	B	H	B	H	A	B	H	H	A	B	H	B	B	H	H	H	A	H	A	H	H	B	H	B	H	A	H	H	A	B	B	H	H	H	B	H	H	A
AX.94509316	LG1.12	13.88129201	3A	NA	NA	B	B	B	A	A	A	B	H	B	H	A	B	H	H	A	B	H	B	B	H	H	H	A	H	A	H	H	B	H	B	H	A	H	H	A	B	B	H	H	A	B	H	H	A
AX.94435188	LG1.12	13.88129201	3A	63.62292536	477708688	B	B	B	A	A	A	B	H	B	H	A	B	H	H	A	B	H	B	B	H	H	H	A	H	A	H	H	B	H	B	H	A	H	H	A	B	B	H	H	A	B	H	H	A
AX.95008057	LG1.12	14.90184187	3A	64.59399625	484999912	B	B	B	A	A	A	B	H	B	H	A	B	H	H	A	B	H	B	B	H	H	H	A	H	A	H	H	B	H	B	H	A	H	H	A	B	B	H	H	A	B	H	H	A
AX.95078629	LG1.12	15.92239174	3A	63.78321586	478912219	B	B	B	A	A	A	B	H	B	H	A	B	H	H	A	B	H	B	B	H	H	H	A	H	A	H	H	B	H	B	H	A	H	H	A	B	B	H	H	A	B	H	H	A
AX.95652823	LG1.12	16.43261353	3A	NA	NA	B	B	B	A	A	A	B	H	B	H	A	B	H	H	A	B	H	B	B	H	H	H	A	H	A	H	H	B	H	B	H	A	H	H	A	B	B	H	H	A	B	H	H	A
AX.95630504	LG1.12	16.43261353	3A	NA	NA	B	B	B	A	A	A	B	H	B	H	A	B	H	H	A	B	H	B	B	H	H	H	A	H	A	H	H	B	H	B	H	A	H	H	A	B	B	H	H	A	B	H	H	A
AX.95629148	LG1.12	16.43261353	3A	NA	NA	B	B	B	A	A	A	B	H	B	H	A	B	H	H	A	B	H	B	B	H	H	H	A	H	A	H	H	B	H	B	H	A	H	H	A	B	B	H	H	A	B	H	H	A
AX.95225454	LG1.12	16.43261353	3A	NA	NA	B	B	B	A	A	A	B	H	B	H	A	B	H	H	A	B	H	B	B	H	H	H	A	H	A	H	H	B	H	B	H	A	H	H	A	B	B	H	H	A	B	H	H	A
AX.94765551	LG1.12	16.43261353	3A	NA	NA	B	B	B	A	A	A	B	H	B	H	A	B	H	H	A	B	H	B	B	H	H	H	A	H	A	H	H	B	H	B	H	A	H	H	A	B	B	H	H	A	B	H	H	A
AX.94704134	LG1.12	16.43261353	3A	NA	NA	B	B	B	A	A	A	B	H	B	H	A	B	H	H	A	B	H	B	B	H	H	H	A	H	A	H	H	H	H	B	H	A	H	-	A	B	B	H	-	A	B	H	H	A
AX.94606333	LG1.12	16.43261353	3A	63.89910283	479782349	B	B	B	A	A	A	B	H	B	H	A	B	H	H	A	B	H	B	B	H	H	H	A	H	A	H	H	B	H	B	H	A	H	H	A	B	B	H	H	A	B	H	H	A
AX.94549035	LG1.12	16.43261353	3A	63.74976135	478661028	B	B	B	A	A	A	B	H	B	H	A	B	H	H	A	B	H	B	B	H	H	H	A	H	A	H	H	B	H	B	H	A	H	H	A	B	B	H	H	A	B	H	H	A
AX.94540502	LG1.12	16.43261353	3A	NA	NA	B	B	B	A	A	A	B	H	B	H	A	B	H	H	A	B	H	B	B	H	H	H	A	H	A	H	H	B	H	B	H	A	H	H	A	B	B	H	H	A	B	H	H	A
AX.94472299	LG1.12	16.43261353	3A	63.98573379	480432812	B	B	B	A	A	A	B	H	B	H	A	B	H	H	A	B	H	B	B	H	H	H	A	H	A	H	H	B	H	B	H	A	H	H	A	B	B	H	H	A	B	H	H	A
AX.94430923	LG1.12	16.43261353	3A	NA	NA	B	B	B	A	A	A	B	H	B	H	A	B	H	H	A	B	H	B	B	H	H	H	A	H	A	H	H	B	H	B	H	A	H	H	A	B	B	H	H	A	B	H	H	A
AX.95630494	LG1.12	17.45316339	3A	NA	NA	B	B	B	A	A	A	B	H	B	H	A	B	H	H	A	B	H	B	B	H	H	H	A	H	A	H	H	B	H	B	H	A	H	H	A	B	B	H	H	A	B	H	H	A
AX.94989495	LG1.12	18.98425402	3A	67.5850684	507458187	B	B	B	A	A	A	B	H	B	H	A	B	H	H	A	B	H	B	B	H	H	H	A	H	A	H	H	B	H	B	H	A	H	H	A	B	B	H	H	A	B	H	H	A
AX.95629768	LG1.12	19.49447581	3A	NA	NA	B	B	B	A	A	A	B	H	B	H	A	B	H	H	A	B	H	B	B	H	H	H	A	H	A	H	H	B	H	B	H	A	H	H	A	B	B	H	H	A	B	H	H	A
AX.94714284	LG1.12	19.49447581	3A	NA	NA	B	B	B	A	A	A	B	H	B	H	A	B	H	H	A	B	H	B	B	H	H	H	A	H	A	H	H	B	H	B	H	A	H	H	A	B	B	H	H	A	B	H	H	A
AX.94618228	LG1.12	20.0046976	3A	68.40415345	513608235	B	B	B	A	A	A	B	H	B	H	A	B	H	H	A	B	H	B	B	H	H	H	A	H	A	H	H	B	H	B	H	A	H	H	A	B	B	H	H	A	B	H	H	A
AX.94420327	LG1.12	20.0046976	3A	NA	NA	B	B	B	A	A	A	B	H	B	H	A	B	H	H	A	B	H	B	B	H	H	H	A	H	A	H	H	B	H	B	H	A	H	H	A	B	B	H	H	A	B	H	H	A
AX.94398217	LG1.12	20.51491939	3A	68.40416078	513608290	B	B	B	A	A	A	-	-	B	-	A	B	H	H	A	B	H	B	B	H	H	H	A	-	A	H	H	B	H	B	H	A	H	H	A	B	B	-	H	A	B	-	H	A
AX.95652974	LG1.12	21.53546926	3A	NA	NA	B	B	B	A	A	A	B	H	B	H	A	B	H	H	A	B	H	B	B	H	H	H	A	H	A	H	H	B	H	B	H	A	H	H	A	B	B	H	H	A	B	H	H	A
AX.95630605	LG1.12	21.53546926	3A	NA	NA	B	B	B	A	A	A	B	H	B	H	A	B	H	H	A	B	H	B	B	H	H	H	A	H	A	H	H	B	H	B	H	A	H	H	A	B	B	H	H	A	B	H	H	A
AX.95190055	LG1.12	21.53546926	3A	68.92143172	517492186	B	B	B	A	A	A	B	H	B	H	A	B	H	H	A	B	H	B	B	H	H	H	A	H	A	H	H	B	H	B	H	A	H	H	A	B	B	H	H	A	B	H	H	A
AX.94900738	LG1.12	21.53546926	3A	NA	NA	B	B	B	A	A	A	B	H	B	H	A	B	H	H	A	B	H	B	B	H	H	H	A	H	A	H	H	B	H	B	H	A	H	H	A	B	B	H	H	A	B	H	H	A
AX.94798864	LG1.12	21.53546926	3A	68.82800042	516790663	B	B	B	A	A	A	B	H	B	H	A	B	H	H	A	B	H	B	B	H	H	H	A	H	A	H	H	B	H	B	H	A	H	H	A	B	B	H	H	A	B	H	H	A
AX.94760077	LG1.12	21.53546926	3A	70.16960358	526864005	B	B	B	A	A	A	B	H	B	H	A	B	H	H	A	B	H	B	B	H	H	H	A	H	A	H	H	B	H	B	H	A	H	H	A	B	B	H	H	A	B	H	H	A
AX.94727956	LG1.12	21.53546926	3A	NA	NA	B	B	B	A	A	A	B	H	B	H	A	B	H	H	A	B	H	B	B	H	H	H	A	H	A	H	H	B	H	B	H	A	H	H	A	B	B	H	H	A	B	H	H	A
AX.94713349	LG1.12	21.53546926	3A	68.86652668	517079935	B	B	B	A	A	A	B	H	B	H	A	B	H	H	A	B	H	B	B	H	H	H	A	H	A	H	H	B	H	B	H	A	H	H	A	B	B	H	H	A	B	H	H	A
AX.94680878	LG1.12	21.53546926	3A	68.47114809	514111260	B	B	B	A	A	A	B	H	B	H	A	B	H	H	A	-	H	B	B	H	H	H	A	H	A	H	H	B	-	B	H	A	-	B	A	B	B	H	H	A	B	H	H	A
AX.94593640	LG1.12	21.53546926	3A	69.48436371	521718925	B	B	B	A	A	A	B	H	B	H	A	B	H	H	A	B	H	B	B	H	H	H	A	H	A	H	H	B	H	B	H	A	H	H	A	B	B	H	H	A	B	H	H	A
AX.94543296	LG1.12	21.53546926	3A	70.39484568	528555221	B	B	B	A	A	A	B	H	B	H	A	B	H	H	A	B	H	B	B	H	H	H	A	H	A	H	H	B	H	B	H	A	H	H	A	B	B	H	H	A	B	H	H	A
AX.94470854	LG1.12	21.53546926	3A	68.80708488	516633620	B	B	B	A	A	A	B	H	B	H	A	B	H	H	A	B	H	B	B	H	H	H	A	H	A	H	H	B	H	B	H	A	H	H	A	B	B	H	H	A	B	H	H	A
AX.94401862	LG1.12	21.53546926	3A	70.39484861	528555243	B	B	B	A	A	A	B	H	B	H	A	B	H	H	A	B	H	B	B	H	H	H	A	H	A	H	H	-	H	B	H	A	H	H	A	B	B	H	H	-	B	H	H	A
AX.95181411	LG1.12	22.04569105	3A	NA	NA	B	B	B	A	-	A	B	H	B	H	A	B	H	H	A	B	H	B	B	H	H	H	A	H	A	H	H	B	H	B	H	-	H	-	A	B	B	H	H	A	B	H	H	A
AX.95629792	LG1.12	23.06624091	3A	NA	NA	B	B	B	A	A	A	B	H	B	H	A	B	H	H	A	B	H	B	B	H	H	H	A	H	A	H	H	B	H	B	H	A	H	H	A	B	B	H	H	A	B	H	H	A
AX.95629749	LG1.12	23.06624091	3A	NA	NA	B	B	B	A	A	A	B	H	B	H	A	B	H	H	A	B	H	B	B	H	H	H	A	H	A	H	H	B	H	B	H	A	H	H	A	B	B	H	H	A	B	H	-	A
AX.95201177	LG1.12	23.06624091	3A	NA	NA	B	B	B	A	A	A	B	H	B	H	A	B	H	H	A	B	H	B	B	H	H	H	A	-	A	H	H	B	H	B	H	A	H	H	A	B	B	H	H	A	B	H	H	A
AX.95118299	LG1.12	23.06624091	3A	71.83516514	539369768	B	B	B	A	A	A	B	H	B	H	A	B	H	H	A	B	H	B	B	H	H	H	A	H	A	H	H	B	H	B	H	A	H	H	A	B	B	H	H	A	B	H	H	A
AX.95108369	LG1.12	23.06624091	3A	72.34246956	543178831	B	B	B	A	A	A	B	H	B	H	A	B	H	H	A	B	H	B	B	H	H	H	A	H	A	H	H	B	H	B	H	A	H	H	A	B	B	H	H	A	B	H	H	A
AX.94872610	LG1.12	23.06624091	3A	NA	NA	B	B	B	A	A	A	B	H	B	H	A	B	H	H	A	B	H	B	B	H	H	H	A	H	A	H	H	B	H	B	H	A	H	H	A	B	B	H	H	A	B	H	H	A
AX.94865983	LG1.12	23.06624091	3A	NA	NA	B	B	B	A	A	A	B	H	B	H	A	B	H	H	A	B	H	B	B	H	H	H	A	H	A	H	H	B	H	B	H	A	H	H	A	B	B	H	H	A	B	H	H	A
AX.94703749	LG1.12	23.06624091	3A	71.07011091	533625407	B	B	B	A	A	A	B	H	B	-	A	B	H	H	A	B	H	B	B	H	H	H	A	H	A	H	H	B	H	B	H	A	H	H	A	B	B	H	H	A	B	H	H	A
AX.94599436	LG1.12	23.06624091	3A	NA	NA	B	B	B	A	A	A	B	H	B	H	A	B	H	H	A	B	H	B	B	H	H	H	A	H	A	H	H	B	H	B	H	A	H	H	A	B	B	H	H	A	B	H	H	A
AX.94549953	LG1.12	23.06624091	3A	NA	NA	B	B	B	A	A	A	B	-	B	H	A	B	H	H	A	B	H	B	B	H	H	H	A	H	A	H	H	B	H	B	H	A	H	B	A	B	B	H	H	A	B	H	H	A
AX.94522663	LG1.12	23.06624091	3A	72.11654356	541482480	B	B	B	A	A	A	B	H	B	H	A	B	H	H	A	B	H	B	B	H	H	H	A	H	A	H	H	B	H	B	H	A	H	B	A	B	B	H	H	A	B	H	H	A
AX.94508109	LG1.12	23.06624091	3A	71.14397343	534179999	B	B	B	A	A	A	B	H	B	H	A	B	H	H	A	B	H	B	B	H	H	H	A	H	A	H	H	B	H	B	H	A	H	H	A	B	B	H	H	A	B	H	H	A
AX.94483146	LG1.12	23.06624091	3A	NA	NA	B	B	B	A	A	A	B	H	B	H	A	B	H	H	A	B	H	B	B	H	H	H	A	H	A	H	H	B	H	B	H	A	H	H	A	B	H	H	H	A	B	H	H	A
AX.94408640	LG1.12	23.06624091	3A	NA	NA	B	B	B	A	A	A	B	H	B	H	A	B	H	H	A	B	H	B	B	H	H	H	A	H	A	H	H	B	H	B	H	A	H	H	A	B	H	H	H	A	B	H	H	A
AX.94397869	LG1.12	23.06624091	3A	72.41354961	543712531	B	B	B	A	A	A	B	H	B	H	A	B	H	H	A	B	H	B	B	H	H	H	A	H	A	H	H	B	H	B	H	A	H	H	A	B	B	H	H	A	B	H	H	A
AX.94387510	LG1.12	23.06624091	3A	NA	NA	B	B	B	A	A	A	B	H	B	H	-	B	H	H	A	B	H	-	B	H	H	H	A	H	A	H	H	B	H	-	H	A	H	-	A	B	-	H	H	A	B	H	H	A
AX.94404286	LG1.12	23.5764627	3A	71.28306923	535224391	B	B	B	A	A	A	B	H	B	H	A	B	H	H	A	B	H	B	B	H	H	H	A	H	A	H	H	B	H	B	H	A	H	H	A	B	B	H	H	A	B	H	H	A
AX.94677519	LG1.12	24.59701256	3A	71.47092485	536634893	B	B	B	A	A	A	B	H	B	H	A	B	H	H	A	B	H	B	B	H	H	H	A	H	A	H	H	B	H	B	H	A	H	H	A	B	B	H	H	A	B	H	H	A
AX.95174994	LG1.12	25.61756243	3A	NA	NA	B	B	B	A	A	A	B	H	B	H	A	B	H	H	A	B	H	B	B	H	H	H	A	H	A	H	H	B	H	B	H	A	H	H	A	-	B	H	H	A	B	B	H	A
AX.94847102	LG1.12	26.63811229	3A	NA	NA	B	B	B	A	A	A	B	H	B	-	A	B	H	H	A	B	H	B	B	H	H	H	A	H	A	H	H	B	H	-	H	-	H	H	-	B	H	H	H	H	B	H	H	A
AX.94474857	LG1.12	26.63811229	3A	70.94010355	532649255	B	B	B	A	-	A	B	H	B	H	A	B	H	H	A	B	H	B	B	H	H	H	A	H	A	H	H	B	H	B	H	A	H	H	A	B	H	H	H	A	B	H	H	A
AX.95239816	LG1.12	27.14833408	3A	NA	NA	B	B	B	A	A	A	B	H	B	H	A	B	H	H	A	B	H	B	B	H	H	H	A	H	A	H	H	B	H	B	H	A	H	H	A	B	H	H	H	A	B	H	H	A
AX.94972705	LG1.12	28.16888394	3A	70.89781898	532331764	B	B	B	A	A	A	B	H	B	H	A	B	H	H	A	B	H	B	B	H	H	H	A	H	A	H	H	B	H	B	H	A	H	H	A	B	H	H	H	A	B	H	H	A
AX.94845415	LG1.12	28.67910573	3A	70.78059018	531451559	B	B	B	A	A	A	B	H	B	H	A	B	H	H	A	B	H	B	B	H	H	H	A	H	A	H	H	B	H	B	H	A	H	H	A	B	H	H	H	A	B	H	H	A
AX.95629216	LG1.12	29.6996556	3A	NA	NA	B	B	B	A	A	A	B	H	B	H	A	B	H	H	A	B	H	B	B	H	H	H	A	H	A	H	H	B	H	B	H	A	H	H	A	-	H	H	H	A	B	H	H	A
AX.94595457	LG1.12	30.72020546	3A	NA	NA	B	B	B	A	A	A	B	H	B	H	-	B	H	H	A	B	H	B	B	H	H	H	A	H	A	H	H	B	H	B	H	A	H	H	A	B	H	H	H	A	B	H	H	A
AX.94915331	LG1.12	31.23042725	3A	75.29581029	565353802	B	B	B	A	A	A	B	H	B	H	A	B	H	H	-	B	H	B	B	H	H	H	A	H	-	H	H	B	H	B	H	H	H	-	-	B	H	H	H	A	B	H	H	A
AX.95652798	LG1.12	31.74064904	3A	NA	NA	B	B	B	A	A	A	B	H	B	H	A	B	H	H	A	B	H	B	B	H	H	H	A	H	A	H	H	B	H	B	H	A	H	H	A	B	H	H	H	A	B	H	H	A
AX.95629542	LG1.12	31.74064904	3A	NA	NA	B	B	B	A	A	A	B	H	B	H	A	B	H	H	A	B	H	B	B	H	H	H	A	H	A	H	H	B	H	B	H	A	H	H	A	B	H	H	H	A	B	H	H	A
AX.95217449	LG1.12	31.74064904	3A	74.51982902	559527396	B	B	B	A	A	A	B	H	-	H	A	B	H	H	A	B	H	B	B	H	H	H	A	H	A	H	H	B	H	B	H	A	H	H	A	B	H	H	H	A	B	H	H	A
AX.95186684	LG1.12	31.74064904	3A	NA	NA	B	B	B	A	A	A	B	H	B	H	A	B	H	H	A	B	H	B	B	H	H	H	A	H	A	H	H	B	H	B	H	A	H	H	A	B	H	H	H	A	B	H	H	A
AX.95136005	LG1.12	31.74064904	3A	NA	NA	B	B	B	A	A	A	B	H	B	H	A	B	H	H	A	B	H	B	B	H	H	H	A	H	A	H	H	B	H	B	H	A	H	H	A	B	H	H	H	A	B	H	H	A
AX.95101892	LG1.12	31.74064904	3A	74.43415486	558884117	B	B	B	A	A	A	B	H	B	H	A	B	H	H	A	B	H	B	B	H	H	H	A	H	A	H	H	B	H	B	H	A	H	H	A	B	H	H	H	A	B	H	H	A
AX.94941269	LG1.12	31.74064904	3A	70.83984819	531896494	B	B	B	A	A	A	B	H	B	H	A	B	H	H	A	B	H	B	B	H	H	H	A	H	A	H	H	B	H	B	H	A	H	H	A	B	H	H	H	A	B	H	H	A
AX.94928417	LG1.12	31.74064904	3A	NA	NA	B	B	B	A	A	A	B	H	B	H	A	B	H	H	A	B	H	B	B	H	H	H	A	H	A	H	H	B	H	B	H	A	H	H	-	B	H	H	H	A	B	H	H	A
AX.94890038	LG1.12	31.74064904	3A	NA	NA	B	B	B	A	A	A	B	H	B	H	A	B	H	H	A	B	H	B	B	H	H	H	A	H	A	H	H	B	H	B	H	A	H	H	A	B	H	-	H	A	B	H	H	A
AX.94745923	LG1.12	31.74064904	3A	70.73138233	531082085	B	B	B	A	A	A	B	H	B	H	A	B	H	H	A	B	H	B	B	H	H	H	A	H	A	H	H	B	H	B	H	A	H	H	A	B	H	H	H	A	B	H	H	A
AX.94684718	LG1.12	31.74064904	3A	74.52097387	559535992	B	B	B	A	A	A	B	H	B	H	A	B	H	H	A	B	H	B	B	H	H	H	A	H	A	H	H	B	H	B	H	A	H	H	A	B	H	H	H	A	B	H	H	A
AX.94653586	LG1.12	31.74064904	3A	NA	NA	B	-	-	A	A	A	B	H	B	H	A	H	-	H	A	B	H	B	B	H	H	H	A	H	A	H	H	B	-	-	H	A	H	H	A	B	H	H	H	A	-	H	H	A
AX.94609346	LG1.12	31.74064904	3A	70.73139045	531082146	B	B	B	A	A	A	B	H	B	H	A	B	H	H	A	B	H	B	B	H	H	H	A	H	A	H	H	B	H	B	H	A	H	H	A	B	H	H	H	A	B	H	H	A
AX.94545557	LG1.12	31.74064904	3A	74.87507542	562194741	B	B	B	A	A	A	B	H	B	H	A	B	H	H	A	B	H	B	B	H	H	H	A	H	A	H	H	B	H	B	H	A	H	H	A	B	H	H	H	A	B	H	H	A
AX.94519536	LG1.12	31.74064904	3A	74.23948863	557422478	B	B	B	A	A	A	B	H	B	H	A	B	H	H	A	B	H	B	B	H	H	H	A	H	A	H	H	B	H	B	H	A	H	H	A	B	H	H	H	A	B	H	H	A
AX.94509454	LG1.12	31.74064904	3A	NA	NA	B	B	B	A	A	A	B	H	B	H	A	B	H	H	A	B	H	B	B	H	H	H	A	H	A	H	H	B	H	B	H	A	H	H	A	B	H	H	H	A	B	H	H	A
AX.94450905	LG1.12	31.74064904	3A	74.67342105	560680632	B	B	B	A	A	A	B	H	B	H	A	B	H	H	A	B	H	B	B	H	H	H	A	H	A	H	H	B	H	B	H	A	H	H	A	B	H	H	H	A	B	H	H	A
AX.94432880	LG1.12	31.74064904	3A	74.67355157	560681612	B	B	B	A	A	A	B	H	B	H	A	B	H	H	A	B	H	B	B	H	H	H	A	H	A	H	H	B	H	B	H	A	H	H	A	B	H	H	H	A	B	H	H	A
AX.94911632	LG1.12	31.74064904	3A	70.55699835	529772734	B	-	B	A	A	A	B	H	B	H	A	B	H	H	A	B	H	B	B	H	H	H	A	H	A	H	H	B	H	B	H	A	H	H	A	B	H	H	H	A	B	H	H	A
AX.95132080	LG1.12	33.27173967	3A	NA	NA	B	B	B	A	A	A	H	H	B	H	A	B	H	H	A	-	H	-	B	H	H	H	A	H	A	H	H	B	H	B	H	A	H	H	A	-	H	H	H	A	B	H	H	A
AX.94495697	LG1.12	33.78196146	3A	74.09732627	556355061	B	B	B	A	A	A	B	H	B	H	A	B	H	H	A	B	H	B	B	H	H	H	A	H	A	H	H	B	H	B	H	A	H	H	A	B	H	H	H	A	B	H	H	A
AX.94896311	LG1.12	33.78196146	3A	74.1108183	556456365	B	B	B	A	A	A	B	H	B	H	A	B	H	H	A	B	H	B	B	H	H	H	A	H	A	H	H	B	H	B	H	-	H	H	A	B	H	H	H	A	B	H	H	A
AX.94581136	LG1.12	36.4375168	3A	NA	NA	B	B	B	A	A	A	B	H	B	H	A	B	H	H	A	B	H	B	B	H	H	H	A	H	A	H	H	B	H	B	H	A	B	H	A	B	H	H	H	A	B	H	H	A
AX.94941121	LG1.12	44.48149998	3A	81.46869364	611702504	B	B	B	A	A	A	B	H	B	A	H	B	H	H	A	B	H	B	B	H	H	H	A	B	H	H	H	B	H	B	H	A	B	H	A	H	H	H	H	A	B	H	H	A
AX.94958390	LG1.12	44.99172177	3A	NA	NA	B	B	B	A	A	A	B	H	B	A	H	B	H	H	A	B	H	B	B	H	H	H	A	B	H	H	H	B	H	B	H	A	B	H	A	B	H	H	H	A	B	H	H	A
AX.95630125	LG1.12	50.52439686	3A	NA	NA	B	-	B	A	A	A	B	H	-	A	H	B	-	H	A	-	H	B	B	H	H	H	A	B	H	H	H	B	H	B	H	A	B	-	A	-	H	H	-	A	B	H	H	A
AX.94590370	LG1.12	51.03461865	3A	NA	NA	B	B	B	A	A	A	B	H	B	A	H	B	H	H	A	B	H	B	B	H	H	H	A	B	H	H	H	B	H	B	H	A	B	H	A	B	H	H	H	A	B	H	H	A
AX.94480950	LG1.12	51.03461865	3A	84.31253101	633055276	B	B	B	A	A	A	B	H	B	A	H	B	H	H	A	B	H	B	B	H	H	H	A	B	H	H	H	B	H	B	H	A	B	H	A	B	H	H	H	A	B	H	H	A
AX.94725425	LG1.12	53.69017398	3A	85.5251454	642160114	B	B	B	A	A	A	B	H	B	A	H	B	H	H	-	B	B	B	B	H	H	H	A	B	H	H	H	B	H	B	H	A	B	H	A	B	H	H	B	H	B	H	H	A
AX.95653635	LG1.12	54.20039578	3A	NA	NA	B	B	B	A	A	A	B	H	B	A	H	B	H	H	A	-	B	B	B	H	H	H	A	B	H	H	H	B	H	B	H	A	B	H	A	B	H	H	B	A	B	H	H	A
AX.95224645	LG1.12	54.20039578	3A	85.63156823	642959183	B	B	B	A	A	A	B	H	B	A	H	B	H	H	A	B	B	B	B	H	H	H	A	B	H	H	H	B	H	B	H	A	B	H	A	B	H	H	B	A	B	H	H	A
AX.94794373	LG1.12	54.20039578	3A	NA	NA	B	B	B	A	A	A	-	H	H	A	H	B	H	H	A	B	H	B	B	H	H	H	A	B	H	H	H	B	H	B	H	A	B	H	A	B	H	H	B	A	B	H	H	A
AX.94678869	LG1.12	54.20039578	3A	NA	NA	B	B	B	A	A	A	B	H	B	A	H	B	H	H	A	B	B	B	B	H	H	H	A	B	H	H	H	B	H	B	H	A	B	H	A	B	H	H	B	A	B	H	H	A
AX.94603101	LG1.12	54.20039578	3A	NA	NA	B	-	B	A	A	A	B	H	B	A	H	B	H	H	A	B	B	B	B	H	H	H	A	B	H	H	H	B	H	B	H	A	B	H	A	B	H	H	B	A	B	H	H	A
AX.94552167	LG1.12	54.20039578	3A	85.63156663	642959171	B	B	B	A	A	A	B	H	B	A	H	B	H	H	A	B	B	B	B	H	H	H	A	B	H	H	H	B	H	B	H	A	B	H	A	B	H	H	B	A	B	H	H	A
AX.94541003	LG1.12	54.20039578	3A	85.50904991	642039262	B	B	B	A	A	A	B	H	B	A	H	B	H	H	A	B	B	B	B	H	H	H	A	B	H	H	H	B	H	B	H	A	B	H	A	B	H	H	B	A	B	H	H	A
AX.94488816	LG1.12	54.20039578	3A	85.52479553	642157487	B	B	B	A	-	A	B	H	B	A	H	B	H	H	A	B	B	-	B	H	H	H	A	B	H	H	H	B	H	B	H	A	B	H	A	B	H	H	B	A	B	H	H	A
AX.94430149	LG1.12	54.20039578	3A	85.66180728	643186231	B	B	B	A	A	A	B	H	B	A	H	B	H	H	A	B	B	B	B	H	H	H	A	B	H	H	H	B	H	B	H	A	B	H	A	B	H	H	B	A	B	H	H	A
AX.94403469	LG1.12	54.20039578	3A	85.73644519	643746645	B	B	B	A	A	A	B	H	B	A	H	B	H	H	A	B	B	B	B	H	H	H	A	B	H	H	H	B	H	B	H	A	B	H	A	B	H	H	B	A	B	H	H	A
AX.94392900	LG1.12	54.20039578	3A	85.5527349	642367268	B	B	B	A	A	A	B	H	B	A	H	B	H	H	A	B	B	B	B	H	H	H	A	B	H	H	H	B	H	B	H	A	B	H	A	B	H	H	B	A	B	H	H	A
AX.94598831	LG1.12	56.34456632	3A	NA	NA	B	B	B	A	A	A	B	H	B	A	H	B	H	H	A	B	B	B	B	H	H	H	A	B	H	H	H	B	H	B	H	H	B	H	A	B	H	H	B	A	B	H	H	A
AX.94446534	LG1.12	57.97780001	3A	87.319869	655635682	B	B	B	A	A	A	B	H	B	A	H	B	H	H	H	B	B	B	B	H	H	H	A	B	H	H	H	B	H	B	H	H	B	H	H	B	H	H	B	-	B	H	H	A
AX.95629522	LG1.12	58.99834987	3A	NA	NA	B	B	B	A	A	A	B	H	B	A	H	B	H	H	A	B	B	B	B	H	H	H	A	B	H	H	H	B	H	B	H	H	B	H	A	B	H	H	B	A	B	H	H	A
AX.95218695	LG1.12	58.99834987	3A	87.5377069	657271304	B	B	B	A	A	A	B	H	B	A	H	B	H	H	A	B	B	B	B	H	H	H	A	B	H	H	H	B	H	B	H	H	B	H	A	B	H	H	B	A	B	H	H	A
AX.95215836	LG1.12	58.99834987	3A	NA	NA	B	B	B	A	A	A	B	H	B	A	H	B	H	H	A	B	B	B	B	H	H	H	A	-	H	H	H	B	H	B	H	H	B	H	A	B	H	H	B	A	B	H	H	A
AX.95135391	LG1.12	58.99834987	3A	87.08248096	653853269	B	B	B	A	A	A	B	H	B	A	H	B	H	H	A	B	B	B	B	H	H	H	A	B	H	H	H	B	H	B	H	H	B	H	A	B	H	H	B	A	B	H	H	A
AX.95072327	LG1.12	58.99834987	3A	87.0012518	653243365	B	B	B	A	A	A	B	H	B	A	H	B	H	H	A	B	B	B	B	H	H	H	A	B	H	H	H	B	H	B	H	H	B	H	A	B	H	H	B	A	B	H	H	A
AX.94998102	LG1.12	58.99834987	3A	86.50865177	649544709	B	B	B	A	A	A	B	H	B	A	H	B	H	H	A	B	B	B	B	H	H	H	A	B	H	H	H	B	H	B	H	H	B	H	A	B	H	H	B	A	B	H	H	A
AX.94947784	LG1.12	58.99834987	3A	NA	NA	B	B	B	A	A	A	B	H	B	A	H	B	H	H	A	B	B	B	B	H	H	H	A	B	H	H	H	B	H	B	H	H	B	H	A	B	H	H	B	A	B	H	H	A
AX.94805904	LG1.12	58.99834987	3A	87.62611452	657935107	B	B	B	A	A	A	B	H	B	A	H	B	H	H	A	B	B	B	B	H	H	H	A	B	H	H	H	B	H	B	H	H	B	H	A	B	H	H	B	A	B	H	H	A
AX.94769660	LG1.12	58.99834987	3A	NA	NA	B	B	B	A	A	A	B	H	B	A	H	B	H	H	A	B	B	B	B	H	H	H	A	B	H	H	H	B	H	B	H	H	B	H	A	B	H	H	B	A	B	H	H	A
AX.94751681	LG1.12	58.99834987	3A	NA	NA	B	B	B	A	A	A	B	H	B	A	H	B	H	H	A	B	B	B	B	H	H	H	A	B	H	H	H	B	H	B	H	H	B	H	A	B	H	H	B	A	B	H	H	A
AX.94699669	LG1.12	58.99834987	3A	87.38635542	656134891	B	B	B	A	A	A	B	H	B	A	H	B	H	H	A	B	B	B	B	H	H	H	A	B	H	H	H	B	H	B	H	H	B	H	A	B	H	H	B	A	B	H	H	A
AX.94682690	LG1.12	58.99834987	3A	87.62486979	657925761	B	B	B	A	A	A	B	H	B	A	H	B	H	H	A	B	B	B	B	H	H	-	A	B	H	H	H	B	H	B	H	H	B	A	A	B	H	H	B	A	B	H	H	A
AX.94657106	LG1.12	58.99834987	3A	NA	NA	B	B	B	A	A	A	B	H	B	A	H	B	H	H	A	B	B	B	B	H	H	H	A	B	H	H	H	B	H	B	H	H	B	H	A	B	H	H	B	A	B	H	H	A
AX.94578050	LG1.12	58.99834987	3A	86.54992215	649854585	B	B	B	A	A	A	B	H	B	A	H	B	H	H	A	B	B	B	B	H	H	H	A	B	H	H	H	B	H	B	H	H	B	H	A	B	H	H	B	A	B	H	H	A
AX.94547875	LG1.12	58.99834987	3A	86.54413466	649811130	B	B	B	A	A	A	B	H	B	A	H	B	H	H	A	B	B	B	B	H	H	H	A	B	H	H	H	B	H	B	H	H	B	H	A	B	H	H	B	A	B	H	H	A
AX.94547272	LG1.12	58.99834987	3A	NA	NA	B	B	B	A	A	A	B	H	B	A	H	B	H	H	A	B	B	B	B	H	H	H	A	B	H	H	H	B	H	B	H	H	B	H	A	B	H	H	B	A	B	H	H	A
AX.94429101	LG1.12	58.99834987	3A	87.14401388	654315285	B	B	B	A	A	A	B	H	B	A	H	B	H	H	A	B	B	B	B	H	H	H	A	B	H	H	H	B	H	B	H	H	B	H	A	B	H	H	B	H	B	H	H	A
AX.94425459	LG1.12	58.99834987	3A	86.57040884	650008408	B	B	B	A	A	A	B	H	B	A	H	B	H	H	A	B	B	B	B	H	H	H	A	B	H	H	H	B	H	B	H	H	B	-	A	B	-	H	B	A	B	H	H	A
AX.94406384	LG1.12	58.99834987	3A	86.62622392	650427492	B	B	B	A	A	A	B	H	B	A	H	B	H	H	A	B	B	B	B	H	H	H	A	B	H	H	H	B	H	B	H	H	B	H	A	B	H	H	B	A	B	H	H	A
AX.94763063	LG1.12	60.01889973	3A	NA	NA	B	B	B	A	A	A	B	H	B	H	H	B	H	H	A	B	B	B	B	H	H	H	A	B	H	H	H	B	H	B	H	H	B	H	A	B	H	H	B	A	B	H	H	A
AX.94465284	LG1.12	61.54999037	3A	NA	NA	B	B	B	A	A	A	B	H	B	A	H	B	H	H	A	B	B	B	B	-	H	H	A	B	H	H	H	B	H	B	H	H	B	-	A	B	H	H	B	-	B	H	H	A
AX.94461406	LG1.12	62.57054023	3A	86.54466899	649815142	B	B	B	A	A	A	B	H	B	A	H	B	H	H	A	B	B	B	B	H	H	H	A	B	H	H	H	B	H	B	H	-	-	H	A	-	H	H	-	A	B	B	H	A
AX.94523607	LG1.12	63.69317782	3A	88.1209274	661650378	B	B	B	A	A	A	B	H	B	A	H	B	H	H	A	B	B	B	B	H	H	H	A	B	H	H	H	B	H	B	H	H	B	H	A	B	H	H	B	A	B	H	H	A
AX.95103182	LG1.12	67.4758884	3A	89.57339585	672556145	B	B	B	A	A	A	B	H	B	A	H	B	H	H	A	B	B	B	B	H	H	H	A	B	H	H	H	B	H	B	H	H	B	-	A	B	H	H	B	A	B	H	H	A
AX.94727060	LG1.12	69.62005894	3A	90.66464343	680749708	B	B	B	A	A	A	B	H	B	A	H	B	H	H	A	B	B	B	B	H	H	H	A	B	H	H	H	B	H	B	H	H	B	H	A	B	H	H	B	A	B	H	H	A
AX.95630061	LG1.12	71.76422948	3A	NA	NA	B	B	B	A	A	A	B	H	B	A	H	B	H	H	H	B	B	B	B	H	H	H	A	B	H	H	H	B	H	B	H	A	B	H	A	B	H	H	B	A	B	H	H	A
AX.95628824	LG1.12	71.76422948	3A	NA	NA	B	B	B	A	A	A	B	H	B	A	H	B	H	H	H	B	B	B	B	H	H	H	A	B	H	H	H	B	H	B	H	A	B	H	A	B	H	H	B	A	B	H	H	A
AX.95109314	LG1.12	71.76422948	3A	NA	NA	B	B	B	A	A	A	B	H	B	A	H	B	H	H	H	B	B	B	B	H	H	H	A	B	H	H	H	B	H	B	H	A	B	H	A	B	H	H	B	A	B	H	H	A
AX.95003297	LG1.12	71.76422948	3A	91.380084	686121548	B	B	B	A	A	A	B	H	B	A	H	B	H	H	H	B	B	B	B	H	H	H	A	B	H	H	H	B	H	B	H	A	B	H	A	B	H	H	B	A	B	H	H	A
AX.94821815	LG1.12	71.76422948	3A	91.27837147	685357846	B	B	B	A	A	A	B	H	B	A	H	B	H	H	H	B	B	B	B	H	H	H	A	B	H	H	H	B	H	B	H	A	B	H	A	B	H	H	B	A	B	H	H	A
AX.94479255	LG1.12	71.76422948	3A	91.33477363	685781338	B	B	B	A	A	A	B	H	H	A	H	B	H	H	H	B	B	B	B	H	H	H	A	B	H	H	H	B	H	B	H	A	B	H	A	B	H	H	B	A	B	H	H	A
AX.95629341	LG1.12	72.27445128	3A	NA	NA	B	H	B	A	A	A	B	H	-	A	H	B	H	H	H	B	B	B	B	H	H	H	A	B	H	H	H	B	H	B	H	A	B	H	A	-	H	H	B	A	B	H	H	A
AX.95146337	LG1.12	72.27445128	3A	91.27867127	685360097	B	B	B	A	A	A	B	H	B	A	H	B	H	H	H	B	B	B	B	H	H	H	A	B	H	H	H	B	H	B	H	A	B	H	A	B	H	H	B	A	B	H	H	A
AX.95083270	LG1.12	72.27445128	3A	NA	NA	B	B	B	A	A	A	B	H	B	A	H	B	H	H	H	B	B	B	B	H	H	H	A	B	H	H	H	B	H	B	H	A	B	H	A	B	H	H	B	A	B	H	H	A
AX.94662899	LG1.12	72.27445128	3A	NA	NA	B	B	B	A	A	A	B	H	B	A	H	B	H	H	H	B	B	B	B	H	H	H	A	B	H	H	H	B	H	B	H	A	B	H	A	B	H	H	B	A	B	H	H	A
AX.94396499	LG1.12	72.27445128	3A	91.27837933	685357905	B	B	B	A	A	A	B	H	B	A	H	B	H	H	H	B	B	B	B	H	H	H	A	B	H	H	H	B	H	B	H	A	B	H	A	B	H	H	B	A	B	H	H	A
AX.95257035	LG1.12	73.80554191	3A	91.46833007	686784138	B	B	B	A	A	A	B	H	B	A	H	B	H	H	H	H	B	B	B	H	H	H	A	B	H	H	H	B	H	B	H	A	B	-	A	B	H	H	B	A	B	H	H	A
AX.94730885	LG1.12	75.94971245	3A	91.72199566	688688770	B	B	B	A	A	A	B	H	B	A	H	B	H	H	H	H	B	B	B	H	H	H	A	B	H	H	H	B	H	B	H	A	B	H	A	B	B	H	B	A	B	H	H	A
AX.94850441	LG1.12	76.45993424	3A	NA	NA	B	B	B	A	A	A	B	H	B	A	H	B	H	H	H	H	B	B	B	H	H	H	A	B	H	H	H	B	H	B	H	A	B	H	A	B	B	H	B	A	B	H	H	A
AX.94503117	LG1.12	76.45993424	3A	91.74800907	688884090	B	H	B	A	A	A	B	H	B	A	H	B	H	H	H	H	B	B	B	H	H	H	A	B	H	H	-	B	H	B	H	A	-	H	A	B	B	H	-	A	B	H	H	A
AX.94388146	LG1.12	76.45993424	3A	91.74802039	688884175	B	B	B	A	A	A	B	H	-	A	H	B	H	H	H	H	-	B	B	H	H	H	A	B	H	H	H	B	H	B	-	-	B	H	A	B	B	H	B	H	B	H	H	A
AX.94460524	LG1.12	80.85900498	3A	92.62937966	695501805	B	B	B	A	A	A	B	H	B	A	B	B	H	H	B	H	B	B	B	H	H	H	A	B	H	H	H	B	H	B	H	A	B	H	A	H	B	H	H	A	B	B	H	A
AX.95161399	LG1.17	0	6B	NA	NA	B	B	B	A	A	A	H	H	H	B	H	A	H	B	B	B	B	H	A	H	A	H	H	H	A	A	H	B	B	H	B	B	B	B	H	B	H	B	H	H	H	B	B	A
AX.95094605	LG1.17	0	6B	0.023049051	166181	B	B	B	A	A	A	H	H	H	B	H	A	H	B	B	B	B	H	A	H	A	H	H	H	A	A	H	B	B	H	B	B	B	B	H	B	H	B	H	H	H	B	B	A
AX.95069379	LG1.17	0	6B	NA	NA	B	B	B	A	A	A	H	H	H	B	H	A	H	B	B	B	B	H	A	H	A	H	H	H	A	A	H	B	B	H	B	B	B	-	H	B	H	B	H	H	H	B	B	A
AX.94990291	LG1.17	0	6B	0.023038648	166106	B	B	B	A	A	A	H	H	H	B	H	A	H	B	B	B	B	H	A	H	A	H	H	H	A	A	H	B	B	H	B	B	B	B	H	B	H	B	H	H	H	B	B	A
AX.94614727	LG1.17	0	6B	0.855527958	6168258	B	B	B	A	A	A	H	H	H	B	H	A	H	B	B	B	B	H	A	H	A	H	H	H	A	A	H	B	B	H	B	B	B	B	H	H	H	B	H	H	H	B	B	A
AX.94539094	LG1.17	0	6B	1.163335234	8387513	B	B	B	A	A	A	H	H	H	B	H	A	H	B	B	B	B	H	A	H	A	H	H	H	A	A	H	B	B	H	B	B	B	B	H	B	H	B	H	H	H	B	B	A
AX.94707895	LG1.17	1.020549863	6B	NA	NA	B	-	B	A	A	A	H	H	H	B	H	A	H	B	B	B	B	H	A	H	A	H	H	H	A	A	H	B	B	H	B	B	B	H	H	B	H	B	H	H	H	B	B	A
AX.94932242	LG1.17	1.530771654	6B	0.67649916	4877481	B	B	B	A	A	A	H	H	H	B	H	A	H	B	B	B	B	H	A	H	A	H	H	H	A	A	H	B	B	H	B	B	B	B	H	B	H	B	H	H	H	B	B	A
AX.94917195	LG1.17	1.530771654	6B	NA	NA	B	H	B	A	A	A	H	H	H	B	H	A	H	B	B	B	B	H	A	H	A	H	H	H	A	A	H	B	B	H	B	B	B	B	H	B	H	B	H	H	H	B	B	A
AX.94903488	LG1.17	1.530771654	6B	1.253326409	9036339	B	B	B	A	A	A	H	H	H	B	H	A	H	B	B	B	B	H	A	H	A	H	H	H	A	A	H	B	B	H	B	B	B	B	H	B	H	B	H	H	H	B	B	A
AX.94563582	LG1.17	1.530771654	6B	0.538687249	3883873	B	B	B	A	A	A	H	H	H	B	H	A	H	B	B	B	B	H	A	H	A	H	H	H	A	A	H	B	B	H	B	B	B	B	H	B	H	B	H	H	H	B	B	A
AX.94428145	LG1.17	1.530771654	6B	NA	NA	B	B	B	A	A	A	H	H	-	B	H	A	H	B	B	B	B	H	A	H	A	H	H	H	A	A	H	B	B	H	B	B	B	-	H	B	H	B	H	H	H	B	B	A
AX.94534520	LG1.17	2.551321517	6B	NA	NA	B	B	B	A	A	A	H	H	H	B	H	H	H	B	B	B	B	H	A	A	A	H	H	H	A	H	H	B	B	H	B	B	B	B	H	B	H	B	H	H	H	B	B	A
AX.94465053	LG1.17	3.061543308	6B	1.490333109	10745130	B	B	B	A	A	A	H	H	H	B	H	H	H	B	B	B	B	H	A	A	A	H	H	H	A	H	-	B	B	H	B	B	B	-	H	-	H	B	H	H	H	B	B	A
AX.95157942	LG1.17	3.061543308	6B	NA	NA	B	B	B	A	A	A	H	H	H	B	H	H	H	B	B	B	B	H	A	A	A	H	H	H	A	H	H	B	B	H	B	B	B	B	H	B	H	B	H	H	H	B	B	A
AX.94728026	LG1.17	14.05701437	6B	2.579035389	18594548	B	B	B	A	A	A	H	H	H	H	H	H	H	B	B	B	B	H	A	H	A	H	H	A	A	A	H	B	B	H	B	B	B	H	H	A	H	B	H	H	H	H	B	H
AX.94467667	LG1.17	14.05701437	6B	2.579016942	18594415	B	B	B	A	A	A	H	H	H	H	H	H	H	B	B	B	B	H	A	H	A	H	H	A	A	A	H	B	B	H	B	B	B	H	H	A	H	B	H	H	H	H	B	H
AX.95152971	LG1.17	15.588105	6B	2.77581981	20013341	B	B	B	A	A	A	H	H	H	H	H	H	H	B	B	B	B	H	A	H	A	H	H	A	A	A	H	H	B	H	B	B	B	H	H	A	H	B	H	H	H	H	B	H
AX.94679404	LG1.17	15.588105	6B	2.868636689	20682540	B	B	B	A	A	A	H	H	H	H	H	H	H	B	B	B	B	H	A	H	A	H	H	A	A	A	H	H	B	H	B	B	B	H	H	A	H	B	H	H	H	H	B	H
AX.94606720	LG1.17	15.588105	6B	NA	NA	B	B	B	A	A	A	H	H	H	H	A	H	H	B	B	B	B	H	A	H	A	H	H	A	A	A	H	H	B	H	B	B	B	H	H	A	H	B	H	H	H	H	B	H
AX.94677670	LG1.17	21.86141825	6B	NA	NA	B	B	B	A	A	A	H	H	H	H	H	H	H	B	B	B	B	H	A	H	A	H	H	A	A	A	H	H	H	H	B	B	B	H	H	A	H	B	H	H	H	H	B	H
AX.95234801	LG1.17	27.29082138	6B	3.503295097	25258354	B	B	B	A	A	A	H	B	H	H	H	H	H	B	B	B	B	H	A	H	A	H	H	H	A	A	H	H	H	H	B	B	B	H	H	A	H	B	H	H	H	H	B	H
AX.94852973	LG1.17	28.92405506	6B	3.68831123	26592299	B	B	B	A	A	A	H	B	H	H	H	H	H	B	B	B	B	H	A	H	A	H	H	H	A	A	A	H	H	H	B	B	B	H	H	A	H	B	H	H	H	H	B	H
AX.94816599	LG1.17	28.92405506	6B	3.616795246	26076677	B	B	B	A	A	A	H	B	H	H	H	H	H	B	B	-	B	H	A	H	A	H	H	H	A	A	A	H	H	H	-	B	B	H	H	-	H	B	H	H	H	H	B	H
AX.95629976	LG1.17	29.43427686	6B	NA	NA	B	B	B	A	-	A	H	B	H	H	H	H	H	B	B	B	B	H	A	H	A	H	H	H	A	A	A	H	H	H	B	B	B	H	H	A	A	B	H	H	H	H	B	H
AX.94542331	LG1.17	29.43427686	6B	3.69643896	26650899	B	B	B	A	A	A	H	B	H	H	H	H	H	B	B	B	B	H	A	H	A	H	H	H	A	A	A	H	H	H	B	B	B	H	H	A	H	B	H	H	H	H	B	H
AX.94478352	LG1.17	29.43427686	6B	3.692903952	26625412	B	H	B	A	A	A	H	B	H	H	H	H	H	B	B	B	B	H	A	H	A	H	H	H	A	A	A	H	H	H	B	B	B	H	H	A	H	B	H	H	H	H	B	H
AX.94715445	LG1.17	29.94449865	6B	NA	NA	B	B	B	A	A	A	H	B	H	H	H	H	H	B	B	B	B	H	A	H	A	H	H	H	A	A	A	H	H	H	B	B	B	H	H	A	H	B	H	H	H	H	B	H
AX.94401844	LG1.17	34.8582156	6B	4.942288273	35633329	B	B	B	A	-	A	B	B	H	H	H	H	H	H	B	B	B	H	A	H	A	H	H	H	A	A	A	H	H	H	H	H	B	H	H	A	A	B	H	H	H	H	B	H
AX.94516110	LG1.17	35.36843739	6B	NA	NA	B	B	B	A	A	A	B	B	H	H	H	H	H	H	B	B	B	H	A	H	A	H	H	H	A	A	A	H	H	H	H	H	B	H	H	-	A	B	A	H	H	H	B	H
AX.94443889	LG1.17	35.87865918	6B	NA	NA	B	B	B	A	A	A	H	B	H	H	H	H	H	H	B	B	B	H	A	H	A	H	H	H	A	A	A	H	H	H	H	H	B	H	H	A	-	B	A	H	H	H	B	H
AX.94820782	LG1.17	35.87865918	6B	NA	NA	B	B	B	A	-	A	H	B	H	H	H	H	H	H	B	B	B	H	-	H	A	H	H	H	A	A	A	H	H	H	H	H	B	H	H	A	-	B	A	H	H	H	B	H
AX.95659028	LG1.17	36.89920904	6B	NA	NA	B	B	B	A	A	A	H	B	H	H	H	H	H	H	B	B	B	H	A	H	A	H	H	H	A	A	A	H	H	H	H	H	B	H	H	A	A	B	A	H	H	H	B	H
AX.94951131	LG1.17	36.89920904	6B	5.607743845	40431187	B	B	B	A	A	A	H	B	H	H	H	H	H	H	B	B	B	H	A	H	A	H	H	H	A	A	A	H	H	H	H	H	B	H	H	A	A	B	A	H	H	H	B	H
AX.94511766	LG1.17	36.89920904	6B	6.349238496	45777278	B	B	B	A	A	A	H	B	H	H	H	H	H	H	B	B	B	H	A	H	A	H	H	H	A	A	A	H	H	H	H	H	B	H	H	A	A	B	A	H	H	H	B	H
AX.95244789	LG1.17	37.40943083	6B	5.749811442	41455478	B	B	B	A	-	A	H	B	H	H	H	H	H	H	B	B	B	H	A	H	A	H	H	H	A	A	A	H	H	H	H	A	B	H	H	A	A	B	A	H	H	H	B	H
AX.95230975	LG1.17	37.40943083	6B	NA	NA	B	B	B	A	A	A	H	B	H	H	H	H	H	H	B	B	B	H	A	H	A	H	H	H	A	-	A	H	H	H	H	H	B	H	H	A	A	B	A	H	H	H	B	H
AX.95218899	LG1.17	37.40943083	6B	NA	NA	B	B	B	A	A	A	H	B	H	H	H	H	H	H	B	B	B	H	A	H	A	H	H	H	A	A	A	H	H	H	H	H	B	H	H	A	A	B	A	H	H	H	B	H
AX.94840949	LG1.17	37.40943083	6B	6.13109784	44204509	B	B	B	A	A	A	H	B	H	H	H	H	H	H	B	B	B	H	A	H	A	H	H	H	A	A	A	H	H	H	H	H	B	H	H	A	A	B	A	H	H	H	B	H
AX.94674637	LG1.17	37.40943083	6B	5.6111034	40455409	B	B	B	A	A	A	H	B	H	H	H	H	H	H	B	B	B	H	A	H	A	H	H	H	A	A	A	H	H	H	H	H	B	H	H	A	A	B	A	H	H	H	B	H
AX.94511807	LG1.17	37.40943083	6B	6.002757509	43279190	B	B	B	A	A	A	H	B	H	H	H	H	H	H	B	B	B	H	A	H	A	H	H	H	A	A	A	H	H	H	H	H	B	H	H	A	A	B	A	H	H	H	B	H
AX.94443703	LG1.17	37.40943083	6B	NA	NA	B	B	B	A	A	A	H	B	H	H	H	H	H	H	B	B	B	H	A	H	A	H	H	H	A	A	A	H	H	H	H	H	B	-	H	A	A	B	A	H	H	H	B	H
AX.94423314	LG1.17	37.40943083	6B	NA	NA	B	B	B	A	A	A	H	B	H	H	H	H	H	H	B	B	B	H	A	H	A	H	H	H	A	A	A	H	H	H	H	H	B	H	H	A	A	B	A	H	H	H	B	H
AX.94444292	LG1.17	45.96665943	6B	13.56772084	97821704	B	B	B	A	A	A	H	B	H	H	H	B	H	H	B	H	B	H	A	H	A	H	H	H	A	H	A	H	H	H	H	H	H	H	H	A	A	B	A	H	H	H	B	H
AX.95087336	LG1.17	46.47688122	6B	16.85004375	121486874	B	B	B	A	A	A	H	-	H	H	H	B	H	H	B	H	B	H	A	H	A	H	H	H	A	H	A	H	H	H	H	H	H	H	H	A	A	B	A	H	H	H	B	H
AX.94735973	LG1.17	46.47688122	6B	64.6165874	465878150	B	B	B	A	A	A	H	B	H	H	H	B	H	H	B	H	B	H	A	H	A	H	H	H	A	H	A	H	H	H	H	H	H	H	H	-	A	B	A	H	H	H	-	H
AX.94660326	LG1.17	46.47688122	6B	NA	NA	B	B	B	A	A	A	H	B	H	H	H	B	H	H	B	H	B	H	A	H	A	H	H	H	A	H	A	H	H	H	H	H	H	H	H	A	A	B	A	H	H	H	B	H
AX.94461046	LG1.17	46.47688122	6B	16.8911415	121783184	B	B	B	A	A	A	H	B	H	H	H	B	H	H	B	H	B	H	A	H	A	H	H	H	A	H	A	H	H	H	H	H	H	H	H	A	A	B	A	H	H	H	B	H
AX.94426561	LG1.17	46.47688122	6B	NA	NA	B	B	B	A	A	A	H	B	H	H	H	B	H	H	B	H	B	H	A	H	A	H	H	H	A	H	A	H	H	H	H	H	H	H	H	A	A	B	A	H	H	H	B	H
AX.94603303	LG1.17	46.98710301	6B	NA	NA	B	B	B	A	A	A	H	B	H	H	H	B	H	H	B	H	B	H	A	H	A	H	H	H	A	H	A	H	H	H	H	H	H	H	H	A	A	B	A	H	H	H	B	H
AX.95181453	LG1.17	48.00765287	6B	16.89521105	121812525	B	B	B	A	A	A	H	B	H	H	H	B	H	H	B	H	B	H	A	H	A	H	H	H	A	H	A	H	H	H	H	H	H	H	H	-	A	B	A	H	H	H	B	H
AX.95256822	LG1.17	48.51787466	6B	NA	NA	B	B	B	A	A	A	H	B	H	H	H	B	H	H	B	H	B	H	A	H	A	H	H	H	A	H	A	H	H	H	H	H	H	H	H	A	A	B	A	H	H	H	B	H
AX.94732269	LG1.17	48.51787466	6B	NA	NA	B	B	B	A	A	A	H	B	H	H	H	B	H	H	B	H	B	H	A	H	A	H	H	H	A	H	A	H	H	H	H	H	H	H	H	A	A	B	A	H	H	H	B	H
AX.94517421	LG1.17	48.51787466	6B	16.8919913	121789311	B	B	B	A	A	A	H	B	H	H	H	B	H	H	B	H	B	H	A	H	A	H	H	H	A	H	A	H	H	H	H	H	H	H	H	A	A	B	A	H	H	H	B	H
AX.95659671	LG1.17	49.02809645	6B	NA	NA	B	B	B	A	A	A	H	B	H	H	H	B	H	H	B	H	B	H	A	H	A	H	H	H	A	H	A	H	H	H	H	H	H	H	H	A	A	B	A	H	H	H	B	H
AX.95084487	LG1.17	49.02809645	6B	18.3246583	132118675	B	B	B	A	A	A	H	B	H	H	H	B	H	H	B	H	B	H	A	H	A	H	H	H	A	H	A	H	H	H	H	H	H	H	H	A	A	B	A	H	H	H	B	H
AX.95013841	LG1.17	49.02809645	6B	19.75779549	142451429	B	B	B	A	A	A	H	B	-	-	H	B	H	H	B	H	B	H	A	H	A	H	H	H	A	H	A	H	H	H	-	H	H	H	H	A	A	B	A	H	H	H	B	H
AX.94847464	LG1.17	49.02809645	6B	19.90558662	143516986	B	B	B	A	A	A	H	B	H	H	H	B	H	H	B	H	B	H	A	H	A	H	H	H	A	H	A	H	H	H	H	H	H	H	H	A	A	B	A	H	H	H	H	H
AX.94823460	LG1.17	49.02809645	6B	NA	NA	B	-	B	A	A	A	H	B	H	H	H	B	H	H	B	H	B	H	A	H	A	H	H	H	A	H	A	H	H	H	H	H	H	H	H	A	A	B	A	H	H	H	B	H
AX.94736100	LG1.17	49.02809645	6B	NA	NA	B	B	B	A	A	A	H	B	H	H	H	B	H	H	B	H	B	H	A	-	A	H	H	-	A	H	-	H	H	H	-	H	H	H	H	A	A	B	A	H	H	H	B	H
AX.94725996	LG1.17	49.02809645	6B	17.25198	124384788	B	B	B	A	A	A	H	B	H	H	H	B	H	H	B	H	B	H	A	H	A	H	H	H	A	H	A	H	H	H	H	H	H	H	H	A	A	B	A	H	H	H	B	H
AX.94605765	LG1.17	49.02809645	6B	NA	NA	B	B	B	A	A	A	H	B	H	H	H	B	H	H	B	H	B	H	A	H	A	H	H	H	A	H	A	H	H	H	H	H	H	H	H	A	A	B	A	H	H	H	B	H
AX.94573772	LG1.17	49.02809645	6B	NA	NA	B	B	B	A	A	A	H	B	H	H	H	B	H	H	B	H	B	H	A	H	A	H	H	H	A	H	A	H	H	H	H	H	H	H	H	-	A	B	A	H	H	H	B	H
AX.94469500	LG1.17	49.02809645	6B	18.58512474	133996608	B	B	B	A	A	A	H	B	H	H	H	B	H	H	B	H	B	H	A	H	A	H	H	H	A	H	A	H	H	H	H	H	H	H	H	A	A	B	A	H	H	H	B	H
AX.94399591	LG1.17	49.02809645	6B	19.53566032	140849860	B	B	B	A	A	A	H	B	H	H	H	B	H	H	B	H	B	H	A	H	A	H	H	H	A	H	A	H	H	H	H	H	H	H	H	A	A	B	A	H	H	H	B	H
AX.94395064	LG1.17	49.02809645	6B	NA	NA	B	B	B	A	A	A	H	B	H	H	H	B	H	H	B	H	B	H	A	H	A	H	H	H	A	H	A	H	H	H	H	H	H	H	H	A	A	B	A	H	H	H	B	H
AX.95244232	LG1.17	49.53831824	6B	NA	NA	B	B	B	A	A	A	H	B	H	H	H	B	H	H	B	H	B	H	A	H	A	H	H	H	A	H	-	H	H	H	H	H	H	H	H	A	A	-	A	H	H	H	B	H
AX.94860553	LG1.17	50.04854003	6B	NA	NA	B	B	B	A	A	A	H	B	H	H	H	B	H	H	B	H	B	H	A	H	A	H	H	H	A	H	A	H	H	H	H	H	H	H	H	A	A	B	A	H	H	H	B	H
AX.94805681	LG1.17	50.04854003	6B	19.47383173	140404083	B	B	B	A	A	A	H	B	H	H	H	B	H	H	B	H	B	H	A	H	A	H	H	H	A	H	A	H	H	H	H	H	H	H	H	A	A	B	A	H	H	H	B	H
AX.94638771	LG1.17	50.04854003	6B	19.53669168	140857296	B	B	B	A	A	A	H	B	H	H	H	B	H	H	B	H	B	H	A	H	A	H	H	H	A	H	A	H	H	H	H	H	H	H	H	A	A	B	A	H	H	H	B	H
AX.95088171	LG1.17	50.55876182	6B	20.72403881	149417932	B	B	B	A	-	A	H	B	H	H	H	B	H	H	B	H	B	H	A	H	A	H	H	H	A	H	A	H	H	H	H	H	H	H	H	A	A	B	A	H	H	H	B	H
AX.95628781	LG1.17	51.57931169	6B	NA	NA	B	B	B	A	A	A	H	B	H	H	-	B	H	H	B	H	B	H	A	H	A	H	H	H	A	H	A	H	H	H	H	H	H	H	H	A	A	B	A	H	H	H	B	H
AX.94592204	LG1.17	51.57931169	6B	17.56000766	126605632	B	B	B	A	A	A	H	B	H	H	H	B	H	H	B	H	B	H	A	H	A	H	H	H	A	H	A	H	H	H	H	H	H	H	H	A	A	B	A	H	H	H	B	H
AX.94602689	LG1.17	52.08953348	6B	18.14589303	130829798	B	B	B	A	A	A	H	B	H	H	H	B	H	H	B	H	B	H	A	H	A	H	H	H	A	H	A	H	H	H	H	H	H	H	H	A	A	B	A	H	H	H	B	H
AX.94910172	LG1.17	52.59975527	6B	20.67421985	149058743	B	B	B	A	A	A	H	B	H	H	H	B	H	H	B	H	B	H	A	H	A	H	H	H	A	H	A	H	H	H	H	H	H	H	H	A	A	B	A	H	H	H	B	H
AX.94883841	LG1.17	52.59975527	6B	20.46851212	147575614	B	B	B	A	A	A	H	B	H	H	H	B	H	H	B	H	B	H	A	H	A	H	H	H	A	H	A	H	H	H	H	H	H	H	H	A	A	B	A	H	H	H	B	H
AX.94779961	LG1.17	52.59975527	6B	20.52221922	147962836	B	B	B	A	A	A	H	B	H	H	H	B	H	H	B	H	B	H	A	H	A	H	H	H	A	H	A	H	H	H	H	H	H	H	H	A	A	B	A	H	H	H	B	H
AX.94731858	LG1.17	52.59975527	6B	NA	NA	B	B	B	A	A	A	H	B	H	H	H	B	H	H	B	H	B	H	A	H	A	H	H	H	A	H	A	H	H	H	H	H	H	H	H	A	A	B	A	H	H	H	B	H
AX.94721588	LG1.17	52.59975527	6B	NA	NA	B	B	B	A	A	A	H	B	H	-	H	B	H	H	B	-	B	H	A	H	A	H	H	H	A	H	A	H	H	H	H	H	H	H	H	A	A	B	A	H	H	H	B	H
AX.94692682	LG1.17	52.59975527	6B	NA	NA	B	B	B	A	A	A	H	B	H	H	H	B	H	H	B	H	B	H	A	H	A	H	H	H	A	H	A	H	H	H	H	H	H	H	H	A	A	B	A	H	H	H	B	H
AX.95257540	LG1.17	54.74392581	6B	21.67407632	156267593	B	B	B	A	A	A	H	B	H	H	H	B	H	H	B	H	B	H	A	H	A	H	H	H	A	H	A	H	H	H	H	H	H	H	H	A	A	B	A	H	H	H	B	H
AX.95251482	LG1.17	54.74392581	6B	21.57417889	155547344	B	B	B	A	A	A	H	B	H	H	-	B	H	H	B	H	B	H	A	H	A	H	H	H	A	H	A	H	H	H	H	H	H	H	H	H	A	B	A	H	H	H	B	H
AX.95228304	LG1.17	54.74392581	6B	NA	NA	B	B	B	A	A	A	H	B	H	H	H	B	H	H	B	H	B	H	A	H	A	H	H	H	A	H	A	H	H	H	H	H	H	H	H	A	A	B	A	H	H	H	B	H
AX.95150132	LG1.17	54.74392581	6B	NA	NA	B	B	B	A	A	A	H	B	H	H	H	B	H	H	B	H	B	H	A	H	A	H	H	H	A	H	A	H	H	H	H	H	H	H	H	A	A	B	A	H	H	H	B	H
AX.94933359	LG1.17	54.74392581	6B	NA	NA	B	B	B	A	A	A	H	B	H	H	H	B	H	H	B	H	B	H	A	H	A	H	H	H	A	H	A	H	H	H	H	H	H	H	H	A	A	B	A	H	H	H	B	H
AX.94723474	LG1.17	54.74392581	6B	21.67376356	156265338	B	B	B	A	A	A	H	B	B	H	H	B	H	H	B	H	B	H	A	H	A	H	H	H	A	H	A	H	H	H	H	H	H	H	H	A	A	B	A	H	H	H	B	H
AX.94654252	LG1.17	54.74392581	6B	32.13542325	231692699	B	B	B	A	A	A	H	B	H	H	H	B	H	H	B	H	B	H	A	H	A	H	H	H	A	H	A	H	H	H	H	H	H	H	H	A	A	B	A	H	H	H	B	H
AX.94489861	LG1.17	54.74392581	6B	20.9955824	151375730	B	B	B	A	A	A	H	B	H	H	H	B	H	H	B	H	B	H	A	H	A	H	H	H	A	H	A	H	H	H	H	H	H	H	H	A	A	B	A	H	H	H	B	H
AX.94476270	LG1.17	54.74392581	6B	20.99557713	151375692	B	B	B	A	A	A	H	B	H	H	H	B	H	H	B	H	B	H	A	H	A	H	H	H	A	H	A	H	H	H	H	H	H	H	H	A	A	B	A	H	H	H	B	H
AX.94470837	LG1.17	54.74392581	6B	21.57422327	155547664	B	B	B	A	A	A	H	B	H	H	H	B	H	H	B	H	B	H	A	H	A	H	H	H	A	H	A	H	H	H	H	H	H	H	H	A	A	B	A	H	H	H	B	H
AX.95207594	LG1.17	55.76447568	6B	NA	NA	B	B	B	A	A	A	H	B	H	H	H	B	H	H	B	H	B	H	A	H	A	H	H	H	A	H	A	H	H	H	H	H	H	H	H	A	A	B	A	H	H	H	B	H
AX.95143260	LG1.17	56.27469747	6B	22.0335872	158859625	B	B	B	A	A	A	H	B	H	H	H	B	H	H	B	H	B	H	A	H	A	H	H	H	A	H	A	H	H	H	H	H	H	H	H	A	A	B	A	H	H	H	B	H
AX.94746774	LG1.17	56.27469747	6B	NA	NA	B	B	B	A	A	A	H	B	H	H	H	B	H	H	B	H	B	H	A	H	A	H	H	H	A	H	A	H	H	H	H	H	H	H	H	A	A	B	A	H	H	H	B	H
AX.94606831	LG1.17	56.27469747	6B	NA	NA	B	B	B	A	A	A	H	B	H	H	H	B	H	H	B	H	B	H	A	H	A	H	H	H	A	H	A	H	H	H	H	H	H	H	H	A	A	B	A	H	H	H	B	H
AX.94415210	LG1.17	56.27469747	6B	21.88518857	157789688	B	B	B	A	A	A	H	B	H	H	H	B	H	H	B	H	B	H	A	H	A	H	H	H	A	H	A	H	H	H	H	H	H	H	H	A	A	B	A	H	H	H	B	H
AX.95251578	LG1.17	56.78491926	6B	NA	NA	B	B	B	A	A	A	H	B	H	H	H	B	H	H	B	H	B	H	A	H	A	H	H	H	-	H	A	H	H	H	H	H	H	H	H	A	A	B	A	H	H	H	B	H
AX.94487000	LG1.17	57.29514105	6B	22.80128338	164394626	B	B	B	A	A	A	H	B	H	H	H	B	H	H	B	H	B	H	A	H	A	H	H	H	A	H	A	H	H	H	H	H	H	H	H	A	A	B	A	H	H	H	B	H
AX.95683819	LG1.17	57.80536284	6B	NA	NA	B	B	B	A	A	A	H	B	H	H	H	B	H	H	B	H	B	H	A	H	A	H	H	H	A	H	A	H	H	H	H	H	H	H	H	A	A	B	A	H	H	H	B	H
AX.95630386	LG1.17	57.80536284	6B	NA	NA	B	B	B	A	A	A	H	B	H	H	H	B	H	H	B	H	B	H	A	H	A	H	H	H	A	H	A	H	H	H	H	H	H	H	H	A	A	B	A	H	H	H	B	H
AX.95629890	LG1.17	57.80536284	6B	NA	NA	B	B	B	A	A	A	H	B	H	H	H	B	H	H	B	H	B	H	A	H	A	H	H	H	A	H	A	H	H	H	H	H	H	H	H	A	A	B	A	H	H	H	B	H
AX.95255344	LG1.17	57.80536284	6B	NA	NA	B	B	B	A	A	A	H	B	H	H	H	B	H	H	B	H	B	H	A	H	A	H	H	H	A	H	A	H	H	H	H	H	H	H	H	A	A	B	A	B	H	H	B	H
AX.95237958	LG1.17	57.80536284	6B	NA	NA	B	B	B	A	A	A	H	B	H	H	H	B	H	H	B	H	B	H	A	H	A	H	H	H	A	H	A	H	H	-	H	H	H	H	H	A	A	B	A	H	H	H	B	H
AX.95201606	LG1.17	57.80536284	6B	31.18853947	224865776	B	B	B	A	A	A	B	B	H	H	H	B	H	H	B	H	B	H	A	H	A	H	H	H	A	H	A	H	H	H	H	H	H	H	H	-	A	B	A	H	H	H	B	H
AX.95090732	LG1.17	57.80536284	6B	26.36290437	190073503	B	B	B	A	A	A	H	B	H	H	H	B	H	H	B	H	B	H	A	H	A	H	H	H	A	H	A	H	H	H	H	H	H	H	H	A	A	B	A	H	H	H	B	H
AX.95082015	LG1.17	57.80536284	6B	NA	NA	B	B	B	A	A	A	H	B	H	H	H	B	H	H	B	H	B	H	A	H	A	H	H	H	A	H	A	H	H	H	H	H	H	H	H	A	A	B	A	H	H	H	B	H
AX.94919084	LG1.17	57.80536284	6B	NA	NA	B	B	B	A	A	A	H	B	H	H	H	B	H	H	B	H	B	H	A	H	A	H	H	H	A	H	A	H	H	H	H	H	H	H	H	A	A	B	A	H	H	H	B	H
AX.94892620	LG1.17	57.80536284	6B	27.90694001	201205822	B	B	B	A	A	A	H	B	H	H	H	B	H	H	B	H	B	H	A	H	A	H	H	H	A	H	A	H	H	H	H	H	H	H	H	A	A	B	A	H	H	H	B	H
AX.94887883	LG1.17	57.80536284	6B	NA	NA	B	B	B	A	A	A	H	B	H	H	H	B	H	H	B	H	B	H	A	H	A	H	H	H	A	H	A	H	H	H	H	H	H	H	H	A	A	B	A	H	H	H	B	H
AX.94843879	LG1.17	57.80536284	6B	24.3719856	175719208	B	B	B	A	A	A	H	B	H	H	H	B	H	H	B	H	B	H	A	H	A	H	H	H	A	H	A	H	H	H	H	H	H	H	H	A	A	B	A	H	H	H	B	H
AX.94820735	LG1.17	57.80536284	6B	31.83441317	229522451	B	B	B	A	A	A	H	B	H	H	H	B	H	H	B	H	B	H	A	H	A	H	H	H	A	H	A	H	H	H	H	H	H	H	H	A	A	B	A	H	H	H	B	H
AX.94756292	LG1.17	57.80536284	6B	24.07498279	173577852	B	B	B	A	A	A	H	B	H	H	H	B	H	H	B	H	B	H	A	H	A	H	H	H	A	H	A	H	H	H	H	H	H	H	H	A	A	B	A	H	H	H	B	H
AX.94740723	LG1.17	57.80536284	6B	26.25518837	189296883	B	B	B	A	A	A	H	B	H	H	H	B	H	H	B	H	B	H	A	H	A	H	H	H	A	H	A	H	H	H	H	H	H	H	H	A	A	B	A	H	H	H	B	H
AX.94654909	LG1.17	57.80536284	6B	27.70785721	199770458	B	B	B	A	A	A	H	B	H	H	H	B	H	H	B	H	B	H	A	H	A	H	H	H	A	H	A	H	H	H	H	H	H	H	H	A	A	B	A	H	H	H	B	H
AX.94590636	LG1.17	57.80536284	6B	NA	NA	B	B	B	A	A	A	H	B	H	H	H	B	H	H	B	H	B	H	A	H	A	H	H	H	A	H	A	H	H	H	H	H	H	H	H	A	A	B	A	H	H	H	B	H
AX.94542706	LG1.17	57.80536284	6B	31.75869837	228976556	B	B	B	A	A	A	H	B	H	H	H	B	H	H	B	H	B	H	A	H	A	H	H	H	A	H	A	H	H	H	H	H	H	H	H	A	A	B	A	H	H	H	B	H
AX.94540968	LG1.17	57.80536284	6B	27.93856811	201433857	B	B	B	A	A	A	H	B	H	H	H	B	H	H	B	H	B	H	A	H	A	H	H	H	A	H	A	H	H	H	H	H	H	H	H	A	A	B	A	H	H	H	B	H
AX.94533410	LG1.17	57.80536284	6B	27.9879843	201790142	B	B	B	A	A	A	H	B	H	H	H	B	H	H	B	H	B	H	A	H	A	H	H	H	A	H	A	H	H	H	H	H	H	H	H	A	A	B	A	H	H	H	B	H
AX.94526812	LG1.17	57.80536284	6B	30.23988186	218026064	B	B	B	A	A	A	H	B	H	H	H	B	H	H	B	H	B	H	A	H	A	H	H	H	A	H	A	H	H	H	H	H	H	H	H	A	A	B	A	H	H	H	B	H
AX.94515526	LG1.17	57.80536284	6B	26.05359263	187843401	B	B	B	A	A	A	H	B	H	H	H	B	-	H	B	H	B	H	A	H	A	H	H	H	A	H	A	H	H	H	H	H	H	H	H	A	A	B	A	H	H	H	B	H
AX.94496132	LG1.17	57.80536284	6B	25.88058404	186596029	B	B	B	A	A	A	H	B	H	H	H	B	H	H	B	H	B	H	A	H	A	H	H	H	A	H	A	H	H	H	H	H	H	H	H	A	A	B	A	H	H	H	B	H
AX.94491235	LG1.17	57.80536284	6B	29.36130014	211691591	B	B	B	A	A	A	H	B	H	H	H	B	H	H	B	H	B	H	A	H	A	H	H	H	A	H	A	H	H	H	H	H	H	H	H	A	A	B	A	H	H	H	B	H
AX.94416934	LG1.17	57.80536284	6B	26.56610263	191538539	B	B	B	A	A	A	H	B	H	H	H	B	H	H	B	H	B	H	A	H	A	H	H	H	A	H	A	H	H	H	H	H	H	H	H	A	A	B	A	H	H	H	B	H
AX.94410001	LG1.17	57.80536284	6B	24.10586567	173800514	B	B	B	A	A	A	H	B	H	H	H	B	H	H	B	H	B	H	A	H	A	H	H	H	A	H	-	H	H	H	H	H	H	H	H	A	A	B	A	H	H	H	B	H
AX.94397464	LG1.17	57.80536284	6B	29.4619582	212417324	B	B	B	A	A	A	H	B	H	H	H	B	H	H	B	H	B	H	A	H	A	H	H	H	A	H	A	H	H	H	H	H	H	H	H	A	A	B	A	H	H	H	B	H
AX.94396809	LG1.17	57.80536284	6B	NA	NA	B	B	B	A	A	A	H	B	H	H	H	B	H	H	B	H	B	H	A	H	A	H	H	H	A	H	A	H	H	H	H	-	H	H	H	A	A	B	A	H	H	H	B	H
AX.94385138	LG1.17	57.80536284	6B	NA	NA	B	B	B	A	A	A	H	B	H	H	H	B	H	H	B	H	B	H	A	H	A	H	H	H	A	H	A	H	H	H	H	H	H	H	H	A	A	B	A	H	H	H	B	H
AX.94386310	LG1.17	58.31558463	6B	31.18870979	224867004	B	B	B	A	A	A	H	B	H	H	H	B	H	H	B	H	B	H	A	H	A	H	H	H	A	H	A	H	H	H	H	H	H	H	H	A	A	B	A	H	H	H	B	H
AX.94624630	LG1.17	59.33613449	6B	NA	NA	B	B	B	A	A	A	H	B	H	H	H	B	H	H	B	H	B	H	A	H	A	H	H	H	A	H	A	H	H	H	H	H	H	H	H	A	A	B	A	H	H	H	B	H
AX.94665316	LG1.17	60.35668436	6B	NA	NA	B	B	B	A	A	A	H	B	H	H	-	B	H	H	B	H	B	H	A	H	A	H	H	H	A	H	A	H	H	H	H	H	H	H	H	A	-	B	A	H	H	H	B	H
AX.95119680	LG1.17	61.37723422	6B	30.96574589	223259460	B	B	B	A	A	A	H	B	H	H	H	B	H	H	B	H	B	H	A	H	A	H	H	H	A	H	A	H	H	H	H	H	H	H	H	A	A	B	A	H	H	H	B	H
AX.95202144	LG1.17	61.88745601	6B	32.1343163	231684718	B	B	B	A	A	A	H	B	H	H	H	B	H	H	B	H	B	H	A	H	A	H	H	H	A	H	A	H	H	H	H	H	H	H	H	A	A	B	A	H	H	H	B	H
AX.94923474	LG1.17	64.03162655	6B	31.7913043	229211641	B	B	B	A	A	A	H	B	H	H	H	B	H	H	B	H	B	H	A	H	A	H	H	H	A	H	A	H	H	H	H	H	H	H	H	A	A	B	A	H	H	H	B	H
AX.95183088	LG1.17	66.07357733	6B	32.2014182	232168515	B	B	B	A	A	A	H	B	-	H	H	B	H	H	B	H	B	H	A	H	A	H	H	H	A	H	A	H	H	H	H	-	-	H	H	A	A	B	A	A	H	H	B	H
AX.95630097	LG1.17	67.09412719	6B	NA	NA	B	B	B	A	A	A	H	B	H	H	H	B	H	H	B	H	B	H	A	H	A	H	H	H	A	H	A	H	H	H	H	H	H	H	H	A	A	B	A	H	H	H	B	H
AX.94669324	LG1.17	68.11467705	6B	27.90627439	201201023	B	B	B	A	A	A	H	B	H	H	H	B	H	H	B	H	B	H	A	H	A	H	H	H	A	H	A	H	H	H	H	H	H	H	H	-	A	B	A	H	H	H	B	H
AX.95201372	LG1.17	68.62489885	6B	31.75867659	228976399	B	B	B	A	A	A	H	B	H	H	H	B	H	H	B	H	B	H	A	H	A	H	H	H	A	H	A	H	H	H	H	H	H	H	H	A	A	B	A	H	H	H	B	H
AX.94682249	LG1.17	68.62489885	6B	NA	NA	B	B	B	A	A	A	H	B	H	H	H	B	H	H	B	H	B	H	A	H	A	H	H	H	A	H	A	H	H	H	H	H	H	H	H	-	A	B	A	H	H	H	B	H
AX.94645515	LG1.17	68.62489885	6B	32.13312987	231676164	B	B	B	A	A	A	H	B	H	H	H	B	H	H	B	H	B	H	A	H	A	H	H	H	A	H	A	H	H	H	H	H	H	H	H	A	A	B	A	H	H	H	B	H
AX.94516403	LG1.17	68.62489885	6B	31.75879005	228977217	B	B	B	A	A	A	H	B	-	H	H	B	H	H	-	H	B	H	A	H	A	H	H	H	A	H	A	H	H	H	H	H	H	-	H	A	A	B	A	H	H	H	B	H
AX.94510067	LG1.17	68.62489885	6B	27.42904083	197760224	B	B	B	A	A	A	H	B	H	H	H	B	H	H	B	H	B	H	A	H	A	H	H	H	A	H	A	H	H	H	H	H	H	H	H	A	A	B	A	H	H	H	B	H
AX.94498228	LG1.17	68.62489885	6B	26.56457792	191527546	B	B	B	A	A	A	H	B	H	H	H	B	H	H	B	H	B	H	A	H	A	H	H	H	A	H	A	H	H	H	H	H	H	H	H	A	A	B	A	H	H	H	B	H
AX.95072937	LG1.17	70.15598948	6B	63.74078158	459563691	B	B	B	A	A	A	H	B	H	H	H	B	H	H	B	H	B	H	A	H	A	H	H	H	A	H	A	H	H	H	H	H	H	H	H	A	A	B	A	H	H	H	B	H
AX.94916820	LG1.17	70.15598948	6B	62.71773985	452187678	B	B	B	A	A	A	H	-	H	H	H	B	H	H	B	H	B	H	A	H	A	H	H	H	A	H	A	H	H	H	H	H	H	H	H	A	A	B	A	H	H	H	B	H
AX.94654026	LG1.17	70.15598948	6B	62.61963315	451480340	B	B	B	A	A	A	H	B	H	H	H	B	H	H	B	H	B	H	A	H	A	H	H	H	A	H	A	H	H	H	H	H	H	H	H	A	A	B	A	H	H	H	B	H
AX.94542212	LG1.17	70.15598948	6B	NA	NA	B	B	B	A	A	A	H	B	H	H	H	B	H	H	B	H	B	H	A	H	A	H	H	H	A	H	A	H	H	H	H	H	H	H	H	A	A	B	A	H	H	H	B	H
AX.94453517	LG1.17	70.15598948	6B	NA	NA	B	B	B	A	A	A	H	B	H	H	H	B	H	H	B	H	B	H	A	H	A	H	H	H	A	H	A	H	H	H	H	H	H	H	H	A	A	B	A	H	H	H	B	H
AX.94439975	LG1.17	70.15598948	6B	NA	NA	B	B	B	A	A	A	H	B	H	A	H	B	H	H	B	-	B	H	A	H	A	H	H	H	A	H	A	H	H	H	H	H	H	H	H	A	A	B	A	H	H	H	B	H
AX.94426786	LG1.17	70.15598948	6B	63.17009091	455449077	B	B	B	A	A	A	H	B	H	H	H	B	H	H	B	H	B	H	A	H	A	H	H	H	A	H	A	H	H	H	H	H	H	H	H	A	A	B	A	H	H	H	B	H
AX.94391493	LG1.17	70.15598948	6B	NA	NA	B	B	B	A	A	A	H	B	H	H	H	B	H	H	B	H	B	H	A	H	A	H	H	H	A	H	A	H	H	H	H	H	H	H	H	A	A	B	A	H	H	H	B	H
AX.95195332	LG1.17	71.17653934	6B	NA	NA	B	B	B	A	A	A	H	B	H	H	H	B	H	A	B	H	B	H	A	H	A	H	H	H	A	H	A	H	H	H	H	H	H	H	H	A	A	B	A	H	H	H	B	H
AX.94517151	LG1.17	71.68676113	6B	43.04573228	310354770	B	B	B	A	A	A	H	B	H	H	H	B	H	H	B	H	B	H	A	H	A	H	H	H	A	H	A	H	H	H	H	H	H	H	H	A	A	B	A	H	H	H	B	H
AX.95239116	LG1.17	72.70731099	6B	NA	NA	B	B	B	A	A	A	H	B	H	H	H	B	H	H	B	H	B	H	A	H	A	-	H	H	A	H	A	-	H	H	H	H	H	H	H	A	A	B	A	H	H	H	B	H
AX.95222115	LG1.17	72.70731099	6B	NA	NA	B	B	B	A	A	A	H	B	H	H	H	B	H	H	B	H	B	H	A	H	A	H	H	H	A	H	A	H	H	H	H	H	H	H	H	A	A	B	A	H	H	H	B	H
AX.95183091	LG1.17	72.70731099	6B	NA	NA	B	B	B	A	A	A	H	B	H	H	H	B	H	H	B	H	B	H	A	H	A	H	H	H	A	H	A	H	H	H	H	H	H	H	H	A	A	B	A	H	H	H	B	H
AX.95171147	LG1.17	72.70731099	6B	NA	NA	B	B	B	A	A	A	H	B	H	H	H	B	H	H	B	H	-	H	A	H	A	H	H	H	A	H	A	H	H	H	H	H	H	H	H	A	A	B	A	H	H	H	B	H
AX.94564774	LG1.17	72.70731099	6B	62.71789311	452188783	B	B	B	A	H	A	H	B	H	H	H	B	H	H	B	H	B	H	A	H	A	H	H	H	A	H	A	H	H	H	H	H	H	H	H	A	A	B	A	H	H	H	B	H
AX.94502900	LG1.17	72.70731099	6B	NA	NA	B	B	B	A	A	A	H	B	H	H	H	B	H	H	B	H	B	H	A	H	A	H	H	H	A	H	A	H	H	H	H	H	H	H	H	A	A	B	A	-	H	H	B	H
AX.94493197	LG1.17	72.70731099	6B	63.27562158	456209941	B	B	B	A	A	A	H	B	H	H	H	B	H	H	B	H	B	H	A	H	A	H	H	H	A	H	A	H	H	H	H	H	H	H	H	A	A	B	A	H	H	H	B	H
AX.94676282	LG1.17	73.72786086	6B	64.09942823	462149492	B	B	B	A	A	A	H	B	H	H	H	B	H	H	B	H	B	H	A	H	A	H	H	H	A	H	A	H	H	H	H	H	H	H	H	A	A	B	A	H	H	H	B	H
AX.95102079	LG1.17	74.23808265	6B	NA	NA	B	B	B	A	A	A	H	B	H	H	H	B	H	H	B	H	B	H	A	H	A	H	H	H	A	H	A	H	H	H	H	H	H	H	H	A	A	B	A	H	H	H	B	H
AX.94818038	LG1.17	74.23808265	6B	64.08240452	462026753	B	B	B	A	A	A	H	B	H	H	H	B	H	H	B	H	B	H	A	H	A	H	H	H	A	H	A	H	H	H	H	H	H	H	H	A	A	B	A	H	H	H	B	H
AX.94451078	LG1.17	74.23808265	6B	64.0837958	462036784	B	B	B	A	A	A	H	B	H	H	H	B	H	H	B	H	B	H	A	H	A	H	H	H	A	H	A	H	H	H	H	H	H	H	H	A	A	B	A	H	H	H	B	H
AX.94584328	LG1.17	75.25863251	6B	65.55026945	472609890	B	B	B	A	A	A	H	B	H	H	H	B	H	A	B	H	B	H	A	H	A	H	H	H	A	H	A	H	H	H	H	H	H	H	H	A	A	B	A	H	H	H	B	H
AX.95197645	LG1.17	75.7688543	6B	NA	NA	B	B	B	A	A	A	H	B	H	H	H	B	H	A	B	H	B	H	-	H	A	H	H	H	-	H	A	H	H	H	H	H	H	H	H	A	A	B	A	H	H	H	B	H
AX.94574234	LG1.17	75.7688543	6B	65.35017804	471167254	B	B	B	A	A	A	H	B	H	H	H	B	H	A	B	H	B	H	A	H	A	H	H	H	A	H	A	H	H	H	H	H	H	H	H	A	A	B	A	H	H	H	B	H
AX.94690961	LG1.17	77.40208799	6B	NA	NA	B	B	B	A	A	A	H	B	H	-	H	B	H	H	-	H	B	H	H	H	-	H	H	H	A	H	A	H	H	H	H	H	H	H	H	H	A	B	A	H	H	H	B	H
AX.95630458	LG1.17	78.52472558	6B	NA	NA	B	B	B	A	A	A	H	B	H	H	H	B	H	A	B	H	B	H	A	H	A	H	H	H	A	H	A	H	H	H	H	H	H	H	H	A	A	B	A	H	H	H	B	H
AX.94916954	LG1.17	78.52472558	6B	NA	NA	B	B	B	A	A	A	H	B	-	H	H	B	H	-	B	-	B	H	A	H	A	H	H	H	A	H	A	H	H	H	H	H	H	-	H	A	A	B	A	H	H	H	B	H
AX.94758158	LG1.17	78.52472558	6B	68.30800242	492492827	B	B	B	A	A	A	H	B	H	H	H	B	H	A	B	H	B	H	A	H	A	H	H	H	A	H	A	H	H	H	H	H	H	H	H	A	A	B	A	H	H	H	B	H
AX.94728078	LG1.17	78.52472558	6B	NA	NA	B	B	B	A	A	A	H	B	H	H	H	B	H	A	B	H	B	H	A	H	A	H	H	H	A	H	A	H	H	H	H	H	-	H	H	A	A	B	A	H	H	H	B	H
AX.94531254	LG1.17	79.54527545	6B	NA	NA	B	B	B	A	A	A	H	B	-	H	H	B	H	A	B	H	B	H	A	H	A	H	H	H	A	H	A	H	H	H	H	H	H	H	H	A	A	B	A	H	H	H	B	H
AX.94511907	LG1.17	81.07636608	6B	71.92798981	518592519	B	B	B	A	A	A	H	B	H	H	H	B	H	A	B	H	B	H	A	H	A	H	H	H	A	H	A	H	H	H	H	-	H	H	H	A	A	B	A	H	H	-	B	H
AX.94764707	LG1.17	82.09691594	6B	NA	NA	B	B	B	A	A	A	H	B	H	H	H	B	H	A	B	H	B	H	A	H	A	H	H	H	A	H	A	H	H	H	H	H	H	H	H	A	A	B	A	H	H	H	B	H
AX.94534637	LG1.17	84.75247127	6B	NA	NA	B	B	B	A	A	A	H	B	H	H	H	B	H	A	B	H	B	H	A	H	A	H	H	H	A	H	A	H	H	H	H	H	H	H	H	A	A	B	A	H	H	H	B	H
AX.95249962	LG1.17	93.30428455	6B	NA	NA	B	B	B	A	A	A	B	B	H	H	H	B	H	H	B	H	B	H	A	H	A	H	H	H	A	A	A	H	H	H	H	H	B	B	H	A	A	B	A	H	H	H	H	H
AX.95001868	LG1.17	93.30428455	6B	91.74436197	661466279	B	B	B	A	A	A	B	B	H	H	H	B	H	H	B	H	B	H	A	H	A	H	H	H	A	A	A	H	H	H	H	H	B	B	H	A	A	B	A	H	H	H	H	H
AX.94462593	LG1.17	93.30428455	6B	91.59384833	660381093	B	B	B	A	A	A	B	B	H	-	H	B	H	H	B	H	B	H	A	H	A	H	H	H	A	A	A	H	H	H	H	H	B	B	H	A	A	B	A	H	H	H	-	H
AX.94661844	LG1.17	93.30428455	6B	NA	NA	B	B	B	A	A	A	B	B	H	H	H	B	H	H	B	H	B	H	A	H	A	H	H	H	A	A	A	H	H	H	H	H	B	B	H	A	A	B	A	H	H	H	H	H
AX.94981854	LG1.17	93.81450634	6B	92.04999709	663669873	B	B	B	A	A	A	B	H	H	H	H	B	H	H	B	H	B	H	A	H	A	H	H	H	A	A	A	H	H	H	H	H	B	B	H	A	A	B	A	H	H	H	H	H
AX.94529943	LG1.17	93.81450634	6B	NA	NA	B	B	B	A	A	A	B	B	H	H	H	B	H	H	B	H	B	H	A	H	A	H	H	H	A	A	A	H	H	H	H	H	B	B	H	A	A	B	A	H	H	H	H	H
AX.94529420	LG1.17	93.81450634	6B	92.03080288	663531485	B	B	B	A	A	A	B	H	H	H	H	B	H	H	B	H	B	H	A	H	A	H	H	H	A	A	A	H	H	H	H	H	B	B	H	A	A	B	A	H	H	H	H	H
AX.94394698	LG1.17	94.32472813	6B	92.03083007	663531681	B	B	B	A	A	A	B	H	H	H	H	B	H	H	B	H	B	H	A	H	A	H	H	H	A	A	A	H	H	H	H	H	B	B	H	A	A	B	A	H	H	H	H	H
AX.94456151	LG1.17	95.85581876	6B	92.14913584	664384652	B	B	B	A	A	A	B	H	H	H	H	B	H	H	B	H	B	B	A	H	A	H	H	H	A	A	A	H	H	H	H	H	B	B	H	A	A	B	A	H	H	H	H	H
AX.95154095	LG1.17	96.36604056	6B	NA	NA	B	B	B	A	A	A	B	H	H	H	H	B	H	H	B	H	B	H	A	H	A	H	H	H	A	A	A	H	H	H	H	H	B	B	H	A	A	B	A	H	H	H	H	H
AX.94624138	LG1.17	96.36604056	6B	92.09932076	664025491	B	B	B	A	A	A	B	H	H	H	H	B	H	H	B	H	B	H	A	H	A	H	H	H	A	A	A	H	H	H	H	H	B	B	H	A	A	B	A	H	H	H	H	H
AX.94485883	LG1.17	96.36604056	6B	92.15231329	664407561	B	B	B	A	A	A	B	H	H	H	H	B	H	H	B	H	B	H	A	H	A	H	H	H	A	A	A	H	H	H	H	H	B	B	H	A	A	B	A	H	H	H	H	H
AX.94471903	LG1.17	96.36604056	6B	92.14891226	664383040	B	B	B	A	A	A	B	H	H	H	H	B	H	H	B	H	B	-	A	H	A	H	H	H	A	A	A	H	H	H	H	H	B	B	H	A	A	B	A	H	H	H	H	H
AX.95630051	LG1.17	97.38659042	6B	NA	NA	B	B	B	A	-	A	B	H	H	B	A	B	H	H	B	H	B	H	A	H	A	H	H	H	A	A	A	H	H	H	H	H	B	B	H	A	A	B	A	H	H	H	H	H
AX.94881375	LG1.17	101.5800688	6B	NA	NA	B	B	B	A	A	A	B	H	H	B	A	B	H	H	B	H	B	H	A	H	A	H	H	H	A	A	A	H	H	H	H	H	H	B	H	A	A	B	H	H	H	H	H	H
AX.95071829	LG1.17	103.6220195	6B	NA	NA	B	B	B	A	A	A	B	H	H	B	A	B	H	H	B	H	B	H	A	H	A	B	H	H	A	A	A	H	H	H	H	H	H	B	H	A	A	B	H	H	H	H	H	H
AX.95652933	LG1.17	105.1531102	6B	NA	NA	B	B	B	A	A	A	B	H	H	B	A	B	H	H	B	H	B	H	A	H	A	B	H	H	A	A	H	H	H	H	H	H	H	B	H	A	A	B	H	H	H	H	H	H
AX.95217910	LG1.17	105.1531102	6B	NA	NA	B	B	B	A	A	A	B	H	H	B	A	B	H	H	B	H	B	H	A	H	A	B	H	H	A	A	H	H	H	H	H	H	H	B	H	A	A	B	H	H	H	H	H	H
AX.95075969	LG1.17	106.6842008	6B	94.80920817	683563467	B	B	B	A	A	A	B	H	H	H	A	B	H	H	B	H	B	H	A	H	A	B	H	H	A	A	H	H	H	H	H	H	H	B	H	A	A	B	H	A	H	H	H	H
AX.95164366	LG1.17	108.8283713	6B	94.42548789	680796888	B	-	B	A	A	A	B	H	H	B	A	B	H	H	-	H	B	H	A	H	A	B	H	H	A	A	H	H	H	H	H	H	H	-	H	A	A	B	H	H	H	H	H	H
AX.94770732	LG1.17	111.4839267	6B	95.05644874	685346043	B	B	B	A	A	A	B	H	H	B	A	B	H	H	B	H	B	H	A	H	A	B	H	H	A	A	H	H	H	H	H	H	H	B	B	H	A	B	H	H	B	B	H	H
AX.94422554	LG1.17	113.5258774	6B	95.24260567	686688213	B	B	B	A	A	A	B	H	H	B	A	B	H	H	B	H	B	H	A	H	A	B	H	H	A	A	H	H	H	H	H	H	H	B	B	H	A	B	H	H	B	B	H	H
AX.94562544	LG1.17	115.5678282	6B	95.83789798	690980202	B	B	B	A	A	A	B	H	H	B	A	B	H	H	B	H	B	H	H	H	A	B	H	H	A	A	H	H	H	H	H	H	H	B	B	H	A	H	H	A	B	B	H	H
AX.95164323	LG1.17	116.5883781	6B	95.83761088	690978132	B	B	B	A	A	A	B	H	H	B	A	B	H	H	B	H	B	H	H	H	A	B	H	H	A	A	H	H	H	H	H	H	H	B	B	H	A	H	H	A	B	B	H	H
AX.94614625	LG1.17	116.5883781	6B	95.80380687	690734409	B	B	B	A	A	A	B	H	H	B	A	B	H	H	B	H	B	H	H	H	A	B	H	H	A	A	H	H	H	H	H	H	H	B	B	H	A	H	H	A	B	B	H	H
AX.94413298	LG1.17	116.5883781	6B	NA	NA	B	B	B	A	A	A	B	H	H	B	A	B	H	H	B	H	B	H	H	H	A	B	H	H	A	A	H	H	H	H	H	H	H	B	B	H	A	H	H	A	B	B	H	H
AX.95185037	LG1.17	117.0985999	6B	95.46619481	688300265	B	B	B	A	A	A	B	H	H	B	A	B	H	H	B	H	B	H	H	H	A	B	H	H	A	A	H	H	H	H	H	H	H	B	B	H	A	H	H	A	B	B	H	H
AX.95156513	LG1.17	117.0985999	6B	NA	NA	B	B	B	A	A	A	B	H	H	B	A	B	H	H	B	H	B	H	H	H	A	B	H	H	A	A	H	H	H	H	H	H	H	B	B	H	A	H	H	A	B	B	H	H
AX.95130945	LG1.17	117.0985999	6B	95.83563706	690963901	B	B	B	A	A	A	B	H	H	B	A	B	H	H	B	H	B	H	H	H	A	B	H	H	A	A	H	H	H	H	H	H	H	B	B	H	A	H	H	A	B	B	H	H
AX.94434901	LG1.17	117.0985999	6B	95.83612458	690967416	B	B	B	A	A	A	B	H	H	B	A	B	H	H	B	H	B	H	H	H	A	B	H	-	A	A	H	H	H	H	H	H	H	B	B	H	A	H	H	A	B	B	H	H
AX.94878145	LG1.17	119.1405506	6B	NA	NA	B	B	B	A	A	A	B	H	H	B	-	B	H	H	B	H	B	H	H	H	A	B	H	H	A	A	H	H	H	H	H	H	H	B	B	H	A	H	H	A	B	B	H	H
AX.94686023	LG1.17	124.5699538	6B	NA	NA	B	B	B	A	A	A	B	A	H	B	A	B	H	H	H	H	B	H	H	H	A	B	H	H	H	A	H	B	H	H	H	H	H	B	B	H	A	H	H	A	B	B	H	H
AX.95076851	LG1.17	132.283634	6B	NA	NA	B	B	B	A	A	A	B	A	H	B	A	H	H	H	H	H	B	H	H	H	A	B	H	H	H	A	H	B	H	H	H	H	H	B	H	H	A	H	H	-	H	B	H	H
AX.94408918	LG1.17	139.37155	6B	97.83582159	705385001	B	B	B	A	A	A	B	A	H	B	H	H	H	H	A	B	B	H	A	H	A	B	B	H	B	A	H	H	H	H	H	H	A	H	A	H	A	H	B	H	H	B	H	A
AX.94925274	LG1.17	148.8720111	6B	98.71974057	711757955	B	B	B	A	A	A	B	A	H	B	B	H	H	H	A	H	B	H	A	H	A	B	B	H	B	A	H	B	B	H	H	B	A	H	A	H	H	H	B	H	H	B	B	A
AX.94877284	LG1.17	154.4046862	6B	NA	NA	B	B	B	A	A	A	B	A	H	B	B	H	H	H	A	B	B	B	H	H	A	H	B	H	B	A	B	B	B	H	-	B	A	A	A	H	B	H	H	A	H	B	B	A
AX.95152423	LG1.17	157.0602415	6B	NA	NA	B	B	B	A	A	A	B	A	H	B	B	H	H	H	A	H	B	B	A	H	A	H	B	H	B	A	B	B	B	H	H	B	A	A	A	H	B	H	H	A	H	B	B	A
AX.95097999	LG1.17	157.0602415	6B	99.94069794	720560917	B	B	B	A	A	A	B	A	H	B	B	H	H	H	A	H	B	B	A	H	A	H	B	H	B	A	B	B	B	H	H	B	A	A	A	H	B	H	H	A	H	B	B	A
AX.94826703	LG1.17	157.0602415	6B	NA	NA	B	B	B	A	A	A	B	A	-	B	B	H	H	H	A	H	B	B	A	H	A	H	B	H	B	A	B	B	B	H	H	B	A	A	A	H	B	H	H	A	H	B	B	A
AX.94765507	LG1.17	157.0602415	6B	99.27700981	715775802	B	B	B	A	A	A	B	A	H	B	B	H	H	H	A	H	B	B	A	H	A	H	B	H	B	A	B	B	B	H	H	B	A	A	A	H	B	H	H	A	H	B	B	A
AX.94414382	LG1.17	157.0602415	6B	99.93174246	720496349	B	B	B	A	A	A	B	A	H	B	B	H	H	H	A	H	B	B	A	H	A	H	-	H	B	A	B	B	B	H	H	B	A	A	A	H	B	H	H	A	H	B	B	A
AX.95120830	LG1.17	157.5704633	6B	NA	NA	B	B	B	A	A	A	B	A	H	B	B	H	H	H	A	H	B	B	A	H	A	H	B	H	B	A	B	B	B	H	H	B	A	A	A	H	B	H	H	A	H	B	B	A
AX.94533427	LG1.17	157.5704633	6B	NA	NA	B	B	B	A	A	A	B	A	H	B	B	H	H	H	A	H	B	B	A	H	A	H	B	H	B	A	B	B	B	H	H	B	A	A	A	H	B	H	H	A	H	B	B	A
AX.94505893	LG1.17	157.5704633	6B	NA	NA	B	B	B	A	A	A	B	A	H	B	B	H	H	H	A	H	B	B	A	H	A	H	B	H	B	A	B	B	B	H	H	B	A	A	A	H	B	H	H	A	H	B	B	A
AX.95230022	LG1.17	158.0806851	6B	99.39468492	716624226	B	B	B	A	-	A	B	A	H	B	B	H	H	H	A	H	B	B	A	H	A	H	B	H	B	A	B	B	B	H	H	B	A	-	A	H	B	H	H	A	H	B	B	A
AX.94706076	LG1.17	158.0806851	6B	99.39435842	716621872	B	B	B	A	A	A	B	A	H	B	B	H	H	H	A	H	B	B	A	H	A	H	B	H	B	A	B	B	B	H	H	B	A	A	A	H	B	H	H	A	H	B	B	A
AX.94541658	LG1.17	158.0806851	6B	99.5715711	717899555	B	B	B	A	A	A	B	A	H	B	B	H	H	H	A	H	B	B	A	H	A	H	B	H	B	A	B	B	B	H	H	B	A	A	A	H	B	H	H	A	H	B	B	A
AX.94499484	LG1.17	158.5909069	6B	99.63768949	718376261	B	B	B	A	A	A	B	A	H	B	B	H	H	H	A	H	B	B	A	H	A	H	B	H	B	A	B	B	B	H	H	B	A	A	A	H	B	H	H	A	H	B	B	A
AX.95188846	LG1.18	0	2A	NA	NA	B	B	B	A	A	A	A	H	B	H	A	A	H	A	H	B	B	H	A	A	H	A	B	B	H	H	H	H	H	H	B	H	H	A	A	H	B	H	B	B	H	B	H	A
AX.94860183	LG1.18	0.510221791	2A	NA	NA	B	B	B	A	A	A	A	H	B	H	A	A	H	A	H	B	B	H	A	A	H	A	B	B	H	H	H	H	H	H	B	H	H	A	A	H	B	H	B	B	H	B	H	A
AX.94658925	LG1.18	0.510221791	2A	NA	NA	B	B	B	A	A	A	A	H	B	H	A	A	H	A	H	B	B	H	A	A	H	A	B	H	H	H	H	H	H	H	B	H	H	A	A	H	B	H	B	B	H	B	H	A
AX.94992901	LG1.18	1.020443582	2A	NA	NA	B	B	B	A	A	A	A	H	B	H	A	A	H	A	H	B	B	H	A	A	H	A	-	B	H	H	H	H	H	H	B	-	H	-	A	H	B	H	B	B	H	B	H	A
AX.94985425	LG1.18	1.020443582	2A	NA	NA	B	B	B	A	A	A	A	H	B	H	A	A	H	A	H	B	B	H	A	A	H	A	B	B	H	H	H	H	H	H	B	H	H	A	A	H	B	H	B	B	H	B	H	A
AX.94952546	LG1.18	1.020443582	2A	NA	NA	B	B	B	A	A	A	A	H	B	H	A	A	H	A	H	B	B	H	A	A	H	A	B	B	H	H	H	H	H	H	B	H	H	A	A	H	B	H	B	B	H	B	H	A
AX.94856367	LG1.18	1.020443582	2A	NA	NA	B	B	B	A	A	A	A	H	B	H	A	A	H	A	H	B	B	H	A	A	H	A	B	B	H	H	H	H	H	H	B	H	H	A	A	H	B	H	B	B	H	B	H	A
AX.94849785	LG1.18	1.020443582	2A	NA	NA	B	B	B	A	A	A	A	H	B	H	A	A	H	A	H	B	B	H	A	A	H	A	B	B	H	H	H	H	H	H	B	H	H	A	A	H	B	H	B	B	H	B	H	A
AX.94836635	LG1.18	1.020443582	2A	NA	NA	B	B	B	A	A	A	A	H	B	H	A	A	H	A	H	B	B	H	A	A	H	A	B	B	H	H	H	H	H	H	B	H	H	A	A	H	B	H	B	B	H	B	H	A
AX.94794106	LG1.18	1.020443582	2A	NA	NA	B	B	B	A	A	A	A	H	B	H	A	A	H	A	H	B	B	H	A	A	H	A	B	B	H	H	H	H	H	H	B	H	H	A	A	H	B	H	B	B	H	B	H	A
AX.94752964	LG1.18	1.020443582	2A	NA	NA	B	B	B	A	A	A	A	H	B	H	A	A	H	A	H	B	B	-	A	A	H	A	B	B	H	H	H	H	H	H	B	H	H	A	A	H	B	H	B	B	H	B	H	A
AX.94652823	LG1.18	1.020443582	2A	NA	NA	B	B	B	A	A	A	A	H	B	H	A	A	H	A	H	B	B	H	A	A	H	A	B	B	H	H	H	H	H	H	B	H	H	A	A	H	H	H	B	B	H	B	H	A
AX.94465972	LG1.18	1.020443582	2A	NA	NA	B	B	B	A	A	A	A	H	B	H	A	A	H	A	H	B	B	H	A	A	H	A	B	B	H	H	H	H	H	H	B	H	H	A	A	H	B	H	B	B	H	B	H	A
AX.94684111	LG1.18	8.838646191	2A	3.493360964	27276112	B	B	B	A	A	A	A	H	B	H	A	A	H	A	H	B	B	H	H	A	H	A	B	H	H	H	H	H	H	A	B	H	H	A	A	B	H	B	B	H	H	B	H	A
AX.95685416	LG1.18	17.28544162	2A	NA	NA	B	B	B	A	A	A	H	B	B	H	A	A	H	A	H	B	B	H	H	A	H	A	B	H	H	H	H	H	H	H	B	H	H	A	H	B	H	-	B	H	A	B	H	A
AX.94687213	LG1.18	17.79566341	2A	NA	NA	B	B	B	A	A	A	B	B	B	H	A	A	H	A	H	B	B	H	H	A	H	A	B	H	H	H	H	H	H	H	B	H	H	A	H	B	H	H	B	H	A	B	H	A
AX.94964747	LG1.18	20.34890078	2A	4.118034506	32153554	B	B	B	A	A	A	H	B	-	H	A	A	H	A	H	H	B	H	H	A	H	A	B	H	H	H	H	A	H	H	B	H	H	A	H	B	H	H	B	H	A	B	H	A
AX.95011768	LG1.18	20.85912257	2A	4.132668114	32267813	B	B	B	A	A	A	H	B	H	H	A	A	H	A	H	H	B	H	H	A	H	A	B	H	H	H	H	A	H	H	B	H	H	A	H	H	H	H	-	H	A	B	H	A
AX.94833876	LG1.18	20.85912257	2A	NA	NA	B	B	B	A	A	A	H	B	B	H	A	A	H	A	H	H	B	H	H	A	H	A	B	H	H	H	H	A	H	H	B	H	H	A	H	B	H	H	B	H	A	B	H	A
AX.94587617	LG1.18	20.85912257	2A	4.141778787	32338949	B	B	B	A	A	A	H	B	-	H	A	A	H	A	H	H	B	H	H	A	H	A	B	H	H	H	H	A	H	H	-	H	H	A	H	B	H	H	B	H	A	B	H	A
AX.94956877	LG1.18	23.00329312	2A	NA	NA	B	-	B	A	A	A	H	B	H	H	A	A	H	H	H	H	B	H	H	A	H	A	H	H	H	H	H	H	H	H	B	H	H	A	H	H	-	H	B	H	A	B	H	A
AX.94844146	LG1.18	23.00329312	2A	NA	NA	B	-	B	A	A	A	H	B	B	H	A	A	H	H	H	H	B	H	H	A	H	A	H	H	H	H	H	H	H	H	B	H	H	A	H	B	H	H	B	H	A	B	H	A
AX.94738192	LG1.18	23.00329312	2A	4.616950515	36049083	B	B	B	A	A	A	H	B	B	H	A	A	H	H	H	H	B	H	H	A	H	A	H	H	H	H	H	H	H	H	B	H	H	A	H	B	H	H	B	H	A	B	H	A
AX.94564459	LG1.18	23.00329312	2A	4.616437451	36045077	B	B	B	A	A	A	H	B	B	H	A	A	H	H	H	H	B	H	H	A	H	A	H	H	H	H	H	H	H	H	B	H	H	A	H	B	H	H	B	H	A	B	H	A
AX.95250370	LG1.18	24.02384298	2A	NA	NA	B	B	B	A	A	A	H	B	B	H	A	A	H	H	H	H	B	H	H	A	H	A	H	H	H	H	H	H	H	H	B	H	H	A	H	B	A	H	B	H	A	B	H	A
AX.94385320	LG1.18	24.02384298	2A	NA	NA	B	B	B	A	A	A	H	B	B	H	A	A	H	H	H	H	B	H	H	A	H	A	H	H	H	H	H	H	H	H	B	H	H	A	H	B	A	H	B	H	A	B	H	A
AX.94982574	LG1.18	25.04439284	2A	NA	NA	B	B	B	A	A	A	H	B	B	H	A	A	H	H	H	H	-	H	H	A	H	A	H	H	H	H	H	H	H	H	B	H	H	A	H	B	A	H	B	H	A	B	H	A
AX.95199197	LG1.18	30.47379596	2A	NA	NA	B	B	B	A	A	A	H	B	B	H	H	H	H	H	H	H	B	H	H	H	H	A	H	A	B	H	H	H	H	H	B	H	A	H	H	B	A	H	B	H	A	H	H	A
AX.94431032	LG1.18	30.47379596	2A	5.228437813	40823567	B	B	B	A	A	A	H	B	B	H	H	H	H	H	H	H	B	H	H	H	H	A	H	A	B	H	H	H	H	H	B	H	A	H	H	B	A	H	B	H	A	H	H	A
AX.94399873	LG1.18	30.47379596	2A	5.228384919	40823154	B	B	B	A	A	A	H	B	B	H	H	H	H	H	H	H	B	H	H	H	H	A	H	A	B	H	H	H	H	H	B	H	A	H	H	B	A	H	B	H	A	H	H	A
AX.94998685	LG1.18	31.49434583	2A	5.280766035	41232145	B	B	B	A	A	A	H	B	B	H	H	H	H	H	H	H	B	H	H	H	H	A	H	A	B	H	H	H	H	H	B	H	A	H	H	H	A	H	B	H	A	H	H	A
AX.94766564	LG1.18	31.49434583	2A	NA	NA	B	B	B	A	A	A	H	B	B	H	H	H	H	H	H	H	B	H	H	H	H	A	H	-	B	H	H	H	H	H	B	H	A	H	H	H	A	H	B	H	A	H	H	A
AX.95225412	LG1.18	32.00456762	2A	5.524746378	43137140	B	B	B	A	A	A	H	B	B	H	H	H	H	H	H	H	B	H	H	H	H	A	H	A	B	H	H	H	H	H	B	H	A	H	H	H	A	H	B	H	A	H	H	A
AX.94592263	LG1.18	33.02511748	2A	5.905245417	46108071	B	B	B	A	A	A	H	B	B	H	H	H	H	H	H	H	B	H	H	H	-	A	H	A	B	H	H	H	H	H	B	H	A	H	H	H	A	H	B	H	A	H	H	A
AX.94535064	LG1.18	33.02511748	2A	5.742337457	44836088	B	B	B	A	A	A	-	B	B	H	-	H	H	H	H	H	B	H	H	H	H	A	H	A	B	H	H	H	H	H	B	H	A	H	H	H	A	H	B	H	A	H	H	A
AX.94430515	LG1.18	33.02511748	2A	5.774258366	45085326	B	B	B	A	A	A	H	B	B	H	H	H	H	H	H	H	B	H	H	H	H	A	H	A	B	H	H	H	H	H	B	H	A	H	H	H	A	H	B	H	A	H	H	A
AX.94517404	LG1.18	33.53533927	2A	NA	NA	B	B	B	A	A	A	H	B	B	H	H	H	H	H	H	H	B	H	H	H	H	A	H	A	B	H	H	H	H	H	B	H	A	H	H	H	A	H	B	H	A	H	H	A
AX.94446915	LG1.18	33.53533927	2A	5.647373398	44094610	B	B	B	A	A	A	H	B	B	H	H	H	H	H	H	H	B	H	H	H	H	A	H	A	B	H	H	H	H	H	B	H	A	H	H	H	A	H	B	H	A	H	H	A
AX.94750740	LG1.18	36.1908946	2A	NA	NA	B	B	B	A	A	A	-	B	B	H	-	H	H	H	H	H	B	H	B	H	H	-	H	A	B	H	H	H	H	H	B	H	A	H	H	H	-	H	B	H	A	H	H	A
AX.94601648	LG1.18	38.84644994	2A	NA	NA	B	B	B	A	A	A	H	B	B	H	H	H	H	H	H	H	B	H	H	H	H	A	H	A	B	H	H	A	H	H	B	H	A	H	H	H	A	H	B	H	A	H	H	A
AX.94604266	LG1.18	39.35667173	2A	6.333723667	49453623	B	B	B	A	A	A	H	B	-	H	H	H	H	H	H	H	B	H	H	H	H	A	H	A	B	H	H	A	H	H	B	H	A	H	H	H	A	H	B	H	A	H	H	A
AX.94616756	LG1.18	42.01222706	2A	NA	NA	B	B	B	A	A	A	H	B	B	H	H	H	H	H	H	H	B	H	H	H	H	A	H	H	B	H	H	H	H	H	B	H	A	H	H	H	A	H	B	H	A	H	H	A
AX.95242673	LG1.18	44.66778239	2A	7.418280359	57921826	B	B	B	A	A	A	H	B	B	H	H	H	H	H	H	H	B	H	H	H	H	A	H	H	B	H	H	H	H	A	B	H	A	H	H	H	A	H	B	H	A	H	H	A
AX.94793700	LG1.18	44.66778239	2A	NA	NA	B	B	B	A	A	A	H	B	B	H	H	H	H	H	H	H	B	H	H	H	H	A	H	H	B	H	H	H	H	H	B	H	A	H	H	H	A	H	B	H	A	H	H	A
AX.94768469	LG1.18	44.66778239	2A	7.370371075	57547751	B	B	B	A	A	A	H	B	B	H	H	H	H	H	H	H	B	H	H	H	H	A	H	H	B	H	H	H	H	H	B	H	A	H	H	H	A	H	B	H	A	H	H	A
AX.94521851	LG1.18	45.68833225	2A	7.428329558	58000290	B	B	B	A	A	A	H	B	B	H	H	H	H	H	H	H	B	H	H	H	H	A	H	H	B	H	H	H	H	H	B	H	A	H	H	H	A	H	B	H	A	H	H	A
AX.94419084	LG1.18	45.68833225	2A	7.4282709	57999832	B	B	B	A	A	A	H	B	B	H	H	H	H	H	H	H	B	H	H	H	H	A	H	H	B	H	H	H	H	H	B	H	A	H	H	H	A	H	B	H	A	H	H	A
AX.94610897	LG1.18	47.73028303	2A	NA	NA	B	B	B	A	A	A	H	B	B	H	H	H	H	H	H	H	B	H	H	H	H	A	H	H	B	H	H	H	H	H	B	H	A	H	H	H	A	H	B	H	A	H	H	A
AX.95008267	LG1.18	49.26137366	2A	7.597761224	59323210	B	B	B	A	A	A	H	B	B	H	H	H	H	H	H	H	B	H	-	A	H	A	H	H	B	H	H	H	H	H	B	H	A	H	H	H	A	H	B	H	A	H	H	A
AX.95019864	LG1.18	50.28192352	2A	NA	NA	B	B	B	A	A	A	H	B	B	H	H	H	H	H	H	H	B	H	-	A	H	A	H	H	B	H	H	H	H	H	B	H	A	H	H	H	A	H	B	H	A	H	H	A
AX.94472219	LG1.18	50.28192352	2A	7.694431741	60078012	B	B	B	A	A	A	H	B	B	H	H	H	H	H	H	H	B	H	H	A	H	A	H	H	B	H	H	H	H	H	B	H	A	H	H	H	A	H	B	H	A	H	H	A
AX.94639168	LG1.18	52.54447624	2A	NA	NA	B	B	B	A	A	A	H	B	B	H	H	H	H	H	H	H	B	H	H	A	H	A	H	H	B	H	H	H	H	H	B	H	A	H	H	H	A	H	B	H	A	H	H	H
AX.95087480	LG1.18	53.05469803	2A	NA	NA	B	B	B	A	A	A	H	B	B	H	H	H	H	A	H	H	B	H	H	A	H	A	H	H	B	H	H	H	H	H	B	H	A	H	H	H	A	H	B	H	A	H	H	H
AX.94605199	LG1.18	53.05469803	2A	9.372789094	73182602	B	B	B	A	A	A	H	B	B	H	H	H	H	-	H	H	B	H	H	A	H	A	H	H	B	H	H	H	H	H	B	H	A	H	H	H	-	H	B	H	A	H	H	H
AX.94601576	LG1.18	53.05469803	2A	8.994623821	70229893	B	B	B	A	A	A	H	B	B	H	H	H	H	H	H	H	B	H	H	A	H	A	H	H	B	H	H	H	H	H	B	H	A	H	H	H	-	H	B	H	A	H	H	H
AX.95096480	LG1.18	53.56491982	2A	NA	NA	B	B	B	A	A	A	H	B	B	H	H	H	H	A	H	H	B	H	H	A	H	A	H	H	B	H	H	H	H	H	B	H	A	H	H	H	A	H	B	H	A	H	H	H
AX.94880269	LG1.18	55.09601045	2A	13.06280321	101994179	B	B	B	A	A	A	B	B	B	A	H	H	H	A	H	H	B	H	H	A	H	A	H	H	B	H	H	H	A	H	B	H	A	H	H	H	A	H	B	H	A	H	H	H
AX.94636903	LG1.18	55.60623224	2A	NA	NA	B	B	B	A	A	A	B	B	B	A	H	H	H	A	H	H	B	H	H	A	H	A	H	H	B	H	H	H	H	H	B	H	A	H	H	H	A	H	B	H	A	H	H	H
AX.95631188	LG1.18	56.6267821	2A	NA	NA	B	B	B	A	A	A	B	B	B	A	H	H	H	A	H	H	B	H	H	A	H	A	H	H	B	H	H	H	H	H	B	H	A	H	H	H	A	H	B	H	A	H	H	H
AX.94942118	LG1.18	56.6267821	2A	NA	NA	B	B	B	A	A	A	H	B	B	A	H	H	H	A	H	H	B	H	H	A	H	A	H	H	B	H	H	H	H	H	B	H	A	H	H	H	A	H	B	H	A	H	H	H
AX.94438652	LG1.18	57.13700389	2A	10.73619453	83828052	B	B	B	A	A	A	B	B	B	A	H	H	H	A	H	H	B	H	H	A	H	A	H	H	B	H	H	H	H	H	B	H	A	H	H	H	A	H	B	H	A	H	H	H
AX.94559183	LG1.18	58.77023758	2A	10.46711028	81727046	B	B	B	A	A	A	B	B	H	A	H	H	H	-	H	H	B	H	H	A	H	A	H	H	B	H	H	H	A	H	B	H	A	H	H	H	H	H	-	H	A	H	H	H
AX.95629304	LG1.18	59.28045937	2A	NA	NA	B	B	B	A	A	A	B	B	B	A	H	H	H	A	H	H	B	H	H	A	H	A	H	H	B	H	H	H	A	H	B	H	A	H	H	H	A	H	B	H	A	H	H	H
AX.95171218	LG1.18	59.28045937	2A	14.74352315	115117216	B	B	B	A	A	A	B	B	B	A	H	H	H	A	H	H	B	H	H	A	H	A	H	H	B	H	H	H	A	H	B	H	A	H	H	H	A	H	B	H	A	H	H	H
AX.95152761	LG1.18	59.28045937	2A	14.85658688	116000016	B	B	B	A	A	A	B	B	B	A	H	H	H	A	H	H	B	H	H	A	H	A	H	H	B	H	H	H	A	H	B	H	A	H	H	H	A	H	B	H	A	H	H	H
AX.94701208	LG1.18	59.28045937	2A	NA	NA	B	B	B	A	A	A	B	B	B	A	H	H	H	A	H	H	B	H	H	A	H	A	H	H	B	H	H	H	A	H	B	H	A	H	H	H	A	H	B	H	A	H	H	H
AX.94574920	LG1.18	59.28045937	2A	14.57722789	113818785	B	B	B	A	A	A	B	B	B	A	H	H	H	A	H	H	B	H	H	A	H	A	H	H	B	H	H	H	A	H	B	H	A	H	H	H	A	H	B	H	A	H	H	H
AX.94505151	LG1.18	59.28045937	2A	13.43189534	104876045	B	B	B	A	A	A	B	B	B	A	H	H	H	A	H	H	H	H	H	A	H	A	H	H	B	H	H	H	A	H	B	H	A	H	H	H	A	H	B	H	A	H	H	H
AX.94564776	LG1.18	62.96055974	2A	43.79119466	341921016	B	B	B	A	A	A	B	H	B	A	H	H	B	H	H	H	B	H	H	A	H	A	H	-	B	H	H	H	A	H	B	-	A	H	H	H	A	H	B	-	A	H	H	H
AX.95630331	LG1.18	63.47078153	2A	NA	NA	B	B	B	A	A	A	B	H	B	A	H	H	-	H	H	H	B	H	H	A	H	A	H	H	B	H	H	H	A	H	B	H	A	H	H	H	A	H	B	H	A	H	H	H
AX.95081827	LG1.18	63.47078153	2A	NA	NA	B	B	B	A	A	A	B	H	B	A	-	H	B	H	H	H	B	H	H	A	H	A	H	H	B	H	H	H	A	H	B	H	A	H	H	H	A	H	B	H	A	H	H	H
AX.95073436	LG1.18	63.47078153	2A	NA	NA	B	B	B	A	A	A	B	H	B	A	H	H	B	H	H	H	B	H	H	A	H	A	H	H	B	H	H	H	A	H	B	H	A	H	H	H	A	H	B	H	A	H	H	H
AX.94465107	LG1.18	63.47078153	2A	NA	NA	B	B	B	A	A	A	B	H	A	A	H	H	B	H	H	H	B	H	H	A	H	A	H	H	B	H	H	H	A	H	B	H	A	H	H	H	A	H	B	H	A	H	H	H
AX.94432990	LG1.18	63.47078153	2A	NA	NA	B	B	B	A	A	A	B	H	B	A	H	H	B	H	H	H	B	H	H	A	H	A	H	H	B	H	H	H	A	H	B	H	A	-	H	H	A	H	B	H	A	H	H	H
AX.94431053	LG1.18	63.47078153	2A	28.50866975	222595282	B	B	B	A	A	A	B	H	B	A	H	H	B	H	H	H	B	H	H	A	H	A	H	H	B	H	H	H	A	H	B	H	A	H	H	H	A	H	B	H	A	H	H	H
AX.95652842	LG1.18	63.47078153	2A	NA	NA	B	B	B	A	A	A	B	H	H	A	H	H	B	H	H	H	B	H	H	A	H	A	H	H	B	H	H	H	A	H	B	H	A	H	H	H	A	H	B	H	A	H	H	H
AX.95631064	LG1.18	63.47078153	2A	NA	NA	B	B	B	A	A	A	B	H	B	A	H	H	B	H	H	H	B	H	H	A	H	A	H	H	B	H	H	H	A	H	B	H	A	H	H	H	A	H	B	H	A	H	H	H
AX.95630313	LG1.18	63.47078153	2A	NA	NA	B	B	B	A	A	A	B	H	B	A	H	H	B	H	H	H	B	H	H	A	H	A	H	H	B	H	H	H	A	H	B	H	A	H	H	H	A	H	B	H	A	H	H	H
AX.95250363	LG1.18	63.47078153	2A	35.55364255	277602328	B	B	B	A	A	A	B	H	B	A	H	H	B	H	H	H	B	H	H	A	H	A	H	H	B	H	H	H	A	H	B	H	A	H	H	H	A	H	B	H	A	H	H	H
AX.95246147	LG1.18	63.47078153	2A	26.88735194	209936056	B	B	B	A	H	A	B	H	B	-	H	H	B	H	H	H	B	H	H	A	H	A	H	H	B	H	H	H	A	H	B	H	A	H	H	H	A	H	B	H	A	H	H	H
AX.95228444	LG1.18	63.47078153	2A	NA	NA	B	B	B	A	A	A	B	H	B	A	H	H	B	H	H	H	B	H	H	A	H	A	H	H	B	H	H	H	A	H	B	H	A	H	H	H	A	H	B	H	A	H	H	H
AX.95214310	LG1.18	63.47078153	2A	NA	NA	B	B	B	A	A	A	B	H	B	A	H	H	B	H	H	H	B	H	H	A	H	A	H	H	B	H	H	H	A	H	B	H	A	H	H	H	A	H	B	H	A	H	H	H
AX.95201020	LG1.18	63.47078153	2A	NA	NA	B	B	B	A	A	A	B	H	B	A	H	H	B	H	H	H	B	H	H	A	H	A	H	H	B	H	H	H	A	H	B	H	A	H	H	H	A	H	B	H	A	H	H	H
AX.95197600	LG1.18	63.47078153	2A	NA	NA	B	B	B	A	A	A	B	H	B	A	H	H	-	H	-	-	B	H	H	A	H	-	H	H	B	H	H	H	A	H	B	H	A	H	H	-	A	H	B	H	-	H	H	H
AX.95182806	LG1.18	63.47078153	2A	NA	NA	B	B	B	A	A	A	B	H	B	H	H	H	B	H	H	H	B	H	H	A	H	A	H	H	B	H	H	H	A	H	B	H	A	H	H	H	A	H	B	H	A	H	H	H
AX.95174829	LG1.18	63.47078153	2A	NA	NA	B	B	B	A	A	A	B	H	B	A	H	H	B	H	H	H	B	-	H	A	H	A	H	H	B	H	H	H	A	H	B	H	A	H	H	H	A	H	B	H	A	H	H	H
AX.95167143	LG1.18	63.47078153	2A	47.07851003	367588327	B	B	B	A	A	A	B	H	H	A	H	H	B	H	H	H	B	H	H	A	H	A	H	H	B	H	H	H	A	H	B	H	A	H	H	H	A	H	B	H	A	H	H	H
AX.95126011	LG1.18	63.47078153	2A	NA	NA	B	B	B	A	A	A	B	H	B	A	H	H	B	H	H	H	B	H	H	A	H	A	H	H	B	H	H	H	A	H	B	H	A	H	H	H	A	H	B	H	A	H	H	H
AX.95097447	LG1.18	63.47078153	2A	NA	NA	B	B	B	A	A	A	B	H	B	A	H	H	B	H	H	H	B	H	H	A	H	A	H	H	B	H	H	H	A	H	-	H	A	H	H	H	A	H	H	H	A	H	H	H
AX.95089991	LG1.18	63.47078153	2A	NA	NA	B	B	B	A	A	A	B	H	H	A	H	H	B	H	H	H	B	H	H	A	H	A	H	H	B	H	H	H	A	H	B	H	A	-	H	H	A	H	B	H	A	H	H	H
AX.95022074	LG1.18	63.47078153	2A	NA	NA	B	B	B	A	A	A	B	H	B	A	H	H	B	H	H	H	B	H	H	A	H	A	H	H	B	-	H	H	A	H	B	H	A	H	H	H	A	H	B	H	A	H	H	H
AX.95016387	LG1.18	63.47078153	2A	41.43562717	323528779	B	B	B	A	A	A	B	H	B	A	H	H	B	H	H	H	B	H	H	A	H	A	H	H	B	H	H	H	A	H	B	H	A	-	H	H	A	H	B	H	A	-	H	H
AX.95004346	LG1.18	63.47078153	2A	NA	NA	B	H	B	A	A	A	B	H	H	A	-	H	H	H	H	H	B	H	H	A	H	A	H	H	B	H	H	H	A	H	B	H	A	H	H	H	A	H	B	H	A	H	H	H
AX.94970241	LG1.18	63.47078153	2A	NA	NA	B	B	B	A	A	A	B	H	B	A	H	H	B	H	H	H	B	H	H	A	H	A	H	H	B	H	H	H	A	H	B	H	A	H	H	H	A	H	B	H	A	H	H	H
AX.94955614	LG1.18	63.47078153	2A	NA	NA	B	B	B	A	A	A	B	H	B	A	H	H	B	H	H	H	B	H	H	A	H	A	H	H	B	H	H	H	A	H	B	H	A	H	H	H	A	H	B	H	A	H	H	H
AX.94933710	LG1.18	63.47078153	2A	49.30770396	384993841	B	B	B	A	A	A	B	H	H	A	H	H	B	H	H	H	B	H	H	A	H	A	H	H	B	H	H	H	A	H	B	H	A	H	H	H	-	H	B	H	A	H	H	H
AX.94913769	LG1.18	63.47078153	2A	25.62208962	200056906	B	B	B	A	A	A	B	H	B	A	H	H	B	H	H	H	B	H	H	A	H	A	H	H	B	H	H	H	A	H	B	H	A	H	H	H	A	H	B	H	A	H	H	H
AX.94907026	LG1.18	63.47078153	2A	NA	NA	B	B	B	A	A	A	B	H	H	-	H	H	B	H	H	H	B	H	H	-	H	A	H	H	B	H	H	H	A	H	B	H	A	H	H	H	A	H	B	H	A	H	H	H
AX.94899705	LG1.18	63.47078153	2A	36.92245335	288289983	B	B	B	A	A	A	B	H	B	A	H	H	B	H	H	H	B	H	H	A	H	A	H	H	B	H	H	H	A	H	B	H	A	H	H	H	A	H	B	H	A	H	H	H
AX.94808510	LG1.18	63.47078153	2A	NA	NA	B	B	B	A	A	A	-	H	B	A	H	H	B	H	H	H	B	H	H	A	H	A	H	H	B	H	H	H	A	H	-	H	A	H	H	H	-	-	B	H	A	H	H	H
AX.94806685	LG1.18	63.47078153	2A	NA	NA	B	B	B	A	A	A	B	H	B	A	H	H	B	H	H	H	B	H	H	A	H	A	H	H	B	H	H	H	A	H	B	H	A	H	H	H	A	H	B	H	A	H	H	H
AX.94728124	LG1.18	63.47078153	2A	NA	NA	B	B	B	A	A	A	B	H	B	A	H	H	B	H	H	H	B	H	H	A	H	A	H	H	B	H	H	H	A	H	B	H	A	H	H	H	A	H	B	H	A	H	H	H
AX.94710567	LG1.18	63.47078153	2A	29.31068224	228857384	B	B	B	A	A	A	B	H	B	A	H	H	B	H	H	H	B	H	H	A	H	A	H	H	B	H	H	H	A	H	B	H	A	H	H	H	A	H	B	H	A	H	H	H
AX.94680673	LG1.18	63.47078153	2A	NA	NA	B	B	B	A	A	A	B	H	B	H	H	H	B	H	H	H	B	H	-	A	H	A	H	H	B	H	H	H	A	H	B	H	A	H	H	H	A	H	B	H	A	H	H	H
AX.94657936	LG1.18	63.47078153	2A	NA	NA	B	B	B	A	A	A	B	H	B	A	H	H	B	H	H	H	B	H	H	A	H	A	H	H	B	H	H	H	A	H	B	H	A	H	H	-	A	-	B	-	A	-	H	H
AX.94615074	LG1.18	63.47078153	2A	36.08372614	281741213	B	B	B	A	A	A	B	H	B	A	H	H	B	H	H	H	B	H	H	A	H	A	H	H	B	H	H	H	A	H	B	H	A	H	H	H	A	H	B	H	A	H	H	H
AX.94582236	LG1.18	63.47078153	2A	30.98919879	241963217	B	B	B	A	A	A	B	H	B	A	-	H	B	H	H	H	B	H	H	A	H	A	H	H	B	H	H	H	A	H	B	H	A	H	H	H	A	H	B	H	A	H	H	H
AX.94550066	LG1.18	63.47078153	2A	30.54947462	238529857	B	B	B	A	A	A	B	H	B	A	H	H	B	H	H	H	B	H	H	A	H	A	H	H	B	H	H	H	A	H	B	H	A	H	H	H	A	H	B	H	A	H	H	H
AX.94522700	LG1.18	63.47078153	2A	42.52624189	332044283	B	B	B	A	A	A	B	H	B	A	H	H	B	H	H	H	B	H	H	A	H	A	H	H	B	H	H	H	A	H	B	H	A	H	H	H	A	H	B	H	A	H	H	H
AX.94514048	LG1.18	63.47078153	2A	NA	NA	B	B	B	A	A	A	B	H	B	A	H	H	B	H	H	H	B	H	H	A	H	A	H	H	B	H	H	H	A	H	B	H	A	H	H	H	A	H	B	H	A	H	H	H
AX.94501994	LG1.18	63.47078153	2A	30.87699879	241087161	B	B	B	A	A	A	B	H	B	A	H	H	B	H	H	H	B	H	H	A	H	A	H	H	B	H	H	H	A	H	B	H	A	H	H	H	A	H	B	H	A	H	H	H
AX.94501432	LG1.18	63.47078153	2A	NA	NA	B	B	B	A	A	A	B	H	B	A	H	H	B	H	H	H	B	H	H	A	H	A	H	H	B	H	H	H	A	H	B	H	A	H	H	H	A	H	B	H	A	H	H	H
AX.94487841	LG1.18	63.47078153	2A	36.53056495	285230124	B	B	B	A	A	A	B	H	B	A	H	H	B	H	H	H	B	H	H	A	H	A	H	H	B	H	H	H	A	H	B	H	A	H	H	H	A	H	B	H	A	H	H	H
AX.94485356	LG1.18	63.47078153	2A	NA	NA	B	B	B	A	A	A	B	H	B	A	H	H	B	H	H	H	B	H	H	A	H	A	H	H	B	H	H	H	A	H	B	H	A	H	H	H	A	H	B	H	A	H	H	H
AX.94480025	LG1.18	63.47078153	2A	NA	NA	B	B	B	A	A	A	-	H	B	A	H	H	B	H	H	H	B	H	H	A	H	A	H	H	B	H	-	H	A	H	B	H	A	H	H	H	A	H	B	H	A	H	H	H
AX.94464778	LG1.18	63.47078153	2A	NA	NA	B	B	B	A	A	A	B	H	B	A	H	H	B	H	H	H	B	H	H	A	H	A	H	H	B	H	H	H	A	H	B	H	A	H	H	H	A	H	B	H	A	H	H	H
AX.94464577	LG1.18	63.47078153	2A	48.52062579	378848346	B	B	B	A	A	A	B	H	H	A	H	H	B	H	H	H	B	H	H	A	H	A	H	H	B	H	H	H	A	H	B	H	A	H	H	H	A	H	B	H	A	H	H	H
AX.94464444	LG1.18	63.47078153	2A	37.53251852	293053363	B	B	B	A	A	A	B	H	B	A	H	H	B	H	H	H	B	H	H	A	H	A	H	H	B	H	H	H	A	H	B	H	A	H	H	H	A	H	B	H	A	H	H	H
AX.94423188	LG1.18	63.47078153	2A	NA	NA	B	B	B	A	A	A	B	H	B	A	H	H	B	-	H	H	B	H	H	A	H	A	H	H	B	H	H	H	A	H	B	H	A	H	H	H	A	H	B	H	A	H	H	H
AX.94400293	LG1.18	63.47078153	2A	25.73021366	200901137	B	B	B	A	H	A	B	H	B	A	H	H	B	H	H	H	B	H	H	A	H	A	H	H	B	H	H	H	A	H	B	H	A	H	H	H	A	H	B	H	A	H	H	H
AX.94400181	LG1.18	63.47078153	2A	34.82456897	271909732	B	B	B	A	A	A	B	H	B	A	H	H	B	H	H	H	B	H	H	A	H	A	H	H	B	H	H	H	A	H	B	H	A	H	-	H	A	H	B	H	A	H	H	H
AX.94393797	LG1.18	63.47078153	2A	NA	NA	B	B	B	A	A	A	B	H	B	A	H	H	B	H	H	H	B	H	H	A	H	A	H	H	B	H	H	H	A	H	B	H	A	H	H	H	A	H	B	H	A	H	H	H
AX.94439506	LG1.18	63.98100332	2A	NA	NA	B	B	B	A	A	A	B	H	B	A	H	H	B	H	H	H	B	H	H	-	H	A	H	H	B	H	H	H	A	H	B	H	A	H	H	H	A	H	B	H	A	H	H	H
AX.94389822	LG1.18	65.00155319	2A	24.19379087	188904770	B	B	B	A	A	A	B	H	B	A	H	H	B	H	H	H	B	H	H	A	H	A	H	H	B	H	H	H	A	H	B	H	A	H	H	H	A	H	B	H	A	H	H	H
AX.94437824	LG1.18	66.02210305	2A	NA	NA	B	B	B	A	A	A	B	H	H	A	H	H	B	H	H	H	B	H	H	A	H	A	H	H	B	H	H	H	A	H	B	H	A	H	H	H	A	H	B	H	A	H	H	H
AX.94485037	LG1.18	67.04265291	2A	26.39810027	206115986	B	B	B	A	A	A	-	H	B	A	H	H	B	H	H	H	B	H	H	A	H	A	H	H	B	H	H	H	A	H	B	H	A	H	H	H	A	H	B	H	A	H	H	H
AX.94849076	LG1.18	68.06320277	2A	21.36833867	166843680	B	B	B	A	A	A	B	H	B	A	H	H	H	H	H	H	B	H	H	A	H	A	H	H	B	H	H	H	A	H	B	H	A	H	H	H	A	H	B	H	A	H	H	H
AX.94692672	LG1.18	68.57342457	2A	NA	NA	B	B	B	A	A	A	B	H	B	A	H	H	H	H	H	H	B	H	H	A	H	A	H	H	B	H	H	H	A	H	B	H	A	H	H	H	A	H	-	H	A	H	H	H
AX.95009984	LG1.18	69.59397443	2A	61.31699216	478762190	B	B	B	A	A	A	B	H	H	A	H	H	B	H	H	H	B	H	H	A	H	A	H	H	B	H	H	H	A	H	B	H	A	H	H	H	A	H	B	H	A	H	H	H
AX.94521857	LG1.18	69.59397443	2A	NA	NA	B	B	B	A	A	A	B	H	H	A	H	H	B	H	H	H	B	H	H	A	H	A	H	H	B	H	H	H	A	H	B	H	A	H	H	H	A	H	B	H	A	H	H	H
AX.94432917	LG1.18	69.59397443	2A	64.98311625	507387234	B	B	B	A	A	A	B	H	H	A	H	H	B	H	H	H	B	H	H	A	H	A	H	H	B	H	H	H	A	H	B	H	A	H	H	H	A	H	B	H	A	H	H	H
AX.94769514	LG1.18	70.61452429	2A	32.8116234	256192682	B	B	B	A	A	A	B	H	B	A	H	H	B	H	H	H	B	H	H	A	H	A	H	H	B	H	H	H	A	H	B	H	A	H	H	H	A	H	B	H	A	H	H	H
AX.94781925	LG1.18	71.63507415	2A	26.05804073	203460806	B	B	B	A	A	A	B	H	B	A	H	H	B	H	H	H	B	H	H	A	H	A	H	H	B	H	H	H	A	H	B	H	A	H	H	H	A	H	B	H	A	H	H	H
AX.95152254	LG1.18	72.14529594	2A	NA	NA	B	B	B	A	A	A	B	H	-	A	H	H	B	H	H	H	B	H	H	A	H	A	H	H	B	H	H	H	A	H	B	H	A	H	H	H	A	H	B	H	A	H	H	H
AX.95629073	LG1.18	72.65551774	2A	NA	NA	B	B	B	A	A	A	B	H	H	A	H	H	B	H	H	H	B	H	H	A	H	A	H	H	B	H	H	H	A	H	H	H	A	H	H	H	A	H	B	H	A	H	H	H
AX.94906479	LG1.18	73.6760676	2A	69.58348349	543306835	B	B	B	A	A	A	B	H	H	A	H	H	B	H	H	H	B	H	H	A	H	A	H	H	B	H	H	H	A	H	B	H	A	H	H	H	A	H	B	H	A	H	H	H
AX.94595993	LG1.18	80.24420111	2A	76.52414463	597499417	B	B	B	A	A	A	B	H	H	A	H	H	B	H	H	H	B	H	H	A	H	A	H	H	B	H	H	H	A	H	B	H	A	H	H	B	A	H	B	H	A	H	H	H
AX.94665800	LG1.18	80.7544229	2A	NA	NA	B	B	B	A	A	A	B	H	H	A	H	H	B	H	H	H	B	H	H	A	H	A	H	H	B	B	H	H	A	H	B	H	A	H	H	B	A	H	B	H	A	H	H	H
AX.94511149	LG1.18	81.26464469	2A	NA	NA	B	B	B	A	A	A	B	H	H	A	H	H	B	H	H	H	B	H	-	A	H	A	H	H	B	B	H	H	A	H	B	H	A	H	H	B	A	H	B	H	A	H	H	H
AX.95160643	LG1.18	81.77486648	2A	NA	NA	B	B	B	A	A	A	B	H	H	-	H	H	B	H	H	H	B	H	H	A	H	A	H	H	B	B	H	H	A	H	B	H	A	H	H	B	A	H	B	H	A	H	H	H
AX.94569403	LG1.18	81.77486648	2A	NA	NA	B	B	B	A	A	A	B	H	H	A	H	H	B	H	H	H	B	H	H	A	H	A	H	H	B	B	H	H	H	H	B	H	-	H	-	B	A	H	B	H	A	H	H	H
AX.94514944	LG1.18	81.77486648	2A	77.4848713	605000757	B	B	B	A	A	A	B	H	H	A	H	H	B	H	H	H	B	H	H	A	H	A	H	H	B	B	H	H	A	H	B	H	A	H	H	B	A	H	B	H	A	H	H	H
AX.95100520	LG1.18	88.34299999	2A	NA	NA	B	B	B	A	A	A	B	H	H	A	H	H	B	H	H	H	B	H	H	A	H	A	H	H	B	B	H	H	A	H	B	H	A	H	H	B	A	H	B	H	A	H	H	H
AX.94625433	LG1.18	90.38495077	2A	NA	NA	B	B	B	A	A	A	B	H	H	A	H	H	B	H	H	H	B	H	H	A	H	A	H	H	B	B	H	H	A	H	B	H	A	H	H	H	A	H	B	H	A	H	H	H
AX.94539338	LG1.18	93.55244656	2A	NA	NA	B	B	B	A	A	A	B	H	H	A	H	H	B	H	H	H	B	H	H	A	H	A	H	H	B	B	H	H	A	H	B	H	A	H	H	H	A	H	B	H	A	H	H	H
AX.95160129	LG1.18	96.83308158	2A	NA	NA	B	B	B	A	A	A	B	H	H	A	H	H	B	H	H	H	B	H	H	A	H	A	H	H	B	B	H	H	A	H	B	A	A	H	H	H	A	H	B	H	A	H	H	H
AX.94848004	LG1.18	99.38631896	2A	87.96910571	686861508	B	B	B	A	A	A	B	H	H	A	H	H	B	H	H	H	B	H	H	A	H	A	H	H	B	B	H	H	A	H	B	A	A	H	H	H	A	H	B	H	A	H	H	H
AX.94460476	LG1.18	99.38631896	2A	NA	NA	B	B	B	A	A	A	B	H	H	-	H	H	B	H	H	H	B	H	H	A	H	A	H	H	B	B	H	H	A	H	B	A	A	H	H	H	A	H	B	H	A	H	H	H
AX.94975675	LG1.19	0	3B	0.026420936	219513	B	B	B	A	A	A	H	H	H	B	B	B	H	H	A	H	H	H	H	B	H	A	A	A	A	A	H	H	A	H	H	B	H	B	A	H	H	H	B	B	H	A	B	H
AX.94396258	LG1.19	1.020549863	3B	0.244393628	2030495	B	B	B	A	A	A	H	H	H	B	B	B	H	H	A	H	H	H	H	B	H	A	A	A	A	A	H	H	A	H	H	B	H	B	A	H	H	H	B	B	H	A	B	H
AX.95632197	LG1.19	1.530771654	3B	NA	NA	B	B	B	A	A	A	H	H	H	B	B	B	H	H	A	H	H	H	H	B	H	A	A	A	A	A	H	H	A	H	H	H	H	B	A	H	H	H	B	B	H	A	B	H
AX.95235883	LG1.19	1.530771654	3B	NA	NA	B	B	B	A	A	A	H	H	H	B	B	B	H	H	A	H	H	H	H	B	H	A	A	A	A	A	H	H	A	H	H	H	H	B	A	H	H	H	B	B	H	A	B	H
AX.94452589	LG1.19	1.530771654	3B	NA	NA	B	B	B	A	A	A	H	H	H	B	B	B	H	H	A	H	H	H	H	B	H	A	A	A	A	A	H	H	A	H	H	H	H	B	A	H	H	H	B	B	H	A	B	H
AX.94433176	LG1.19	1.530771654	3B	0.356102433	2958605	B	B	B	A	A	A	H	H	H	B	B	B	H	H	A	H	H	H	H	B	H	A	A	A	A	A	H	H	A	H	H	H	H	B	A	H	H	H	B	B	H	A	B	H
AX.94591477	LG1.19	2.040993445	3B	0.54047823	4490454	B	B	B	A	A	A	H	H	B	B	B	B	H	H	A	H	H	H	H	B	H	A	A	A	A	A	H	H	A	H	H	B	H	B	A	H	H	H	B	B	H	A	B	H
AX.94855154	LG1.19	2.551215235	3B	NA	NA	B	B	B	A	A	A	H	H	H	B	B	B	H	H	A	H	H	H	H	B	H	A	A	A	A	A	H	H	A	H	H	H	H	B	A	H	H	H	B	B	H	A	B	H
AX.94509749	LG1.19	3.571765098	3B	NA	NA	B	B	B	A	A	A	H	H	H	B	H	B	H	H	A	B	H	H	H	B	H	A	A	A	A	A	H	H	A	H	H	H	H	B	A	H	H	H	B	B	H	A	B	H
AX.94779066	LG1.19	4.081986889	3B	NA	NA	B	B	B	A	A	A	H	H	H	B	H	B	H	H	A	B	H	H	H	B	H	A	A	A	A	A	H	H	A	H	H	H	H	B	A	H	H	H	B	B	H	A	B	H
AX.95240693	LG1.19	5.204624481	3B	NA	NA	B	B	B	A	A	A	H	H	H	B	H	B	H	H	A	B	H	H	H	B	H	A	A	A	A	A	H	H	A	H	-	H	H	B	A	H	H	H	B	B	H	A	B	H
AX.95239147	LG1.19	5.204624481	3B	NA	NA	B	B	B	A	A	A	H	H	H	B	H	B	H	H	A	B	H	H	H	B	H	A	A	A	A	A	H	H	A	H	H	H	H	B	A	H	H	H	B	B	H	A	B	H
AX.95233861	LG1.19	5.204624481	3B	NA	NA	B	B	B	A	A	A	H	H	H	B	H	B	H	H	A	B	H	A	H	B	H	A	A	A	A	A	H	H	A	H	H	H	H	B	A	H	H	H	B	B	H	A	B	H
AX.95180116	LG1.19	5.204624481	3B	NA	NA	B	B	B	A	A	A	H	H	H	B	H	B	H	H	A	B	H	H	H	B	H	A	A	A	A	A	H	H	A	H	H	H	H	B	A	H	H	H	B	B	H	A	B	H
AX.94968222	LG1.19	5.204624481	3B	NA	NA	B	B	B	A	A	A	H	H	H	B	H	B	H	H	A	B	H	H	H	B	H	A	A	A	A	A	H	H	A	H	H	H	H	B	A	H	H	H	B	B	H	A	B	H
AX.94717252	LG1.19	5.204624481	3B	0.752304656	6250371	B	B	B	A	A	A	H	H	H	B	B	B	H	H	A	B	H	H	H	B	H	A	A	A	A	A	H	H	A	H	H	H	H	B	A	H	H	H	B	B	H	A	B	H
AX.94679411	LG1.19	5.204624481	3B	NA	NA	B	B	B	A	A	A	H	H	H	B	B	-	H	H	A	B	H	H	H	B	H	A	A	A	A	A	H	H	A	H	H	H	H	B	A	H	H	H	B	B	H	A	B	-
AX.94630437	LG1.19	5.204624481	3B	NA	NA	B	B	B	A	A	A	H	H	H	B	B	B	H	H	A	B	H	H	H	B	H	A	A	A	A	A	H	H	A	H	H	H	H	B	A	H	H	H	B	B	H	A	B	H
AX.94595115	LG1.19	5.204624481	3B	NA	NA	B	B	B	A	A	A	H	H	H	B	H	B	H	H	A	B	H	H	H	B	H	A	A	A	A	A	H	H	A	H	H	H	H	B	A	H	H	H	B	B	H	A	B	H
AX.94532414	LG1.19	5.204624481	3B	NA	NA	B	B	B	A	A	A	H	H	H	B	H	B	H	H	A	B	H	H	H	B	H	A	A	A	A	A	H	H	A	H	H	H	H	H	A	H	H	H	B	B	H	A	B	H
AX.94777690	LG1.19	5.204624481	3B	NA	NA	B	B	B	A	A	A	H	H	H	B	B	B	H	H	A	B	H	H	H	B	H	A	A	A	A	A	H	H	A	H	H	H	H	B	A	H	H	H	B	B	H	A	B	H
AX.94927262	LG1.19	5.714846272	3B	NA	NA	B	B	B	A	A	A	H	H	H	B	H	B	H	H	A	B	H	H	H	B	H	A	A	A	A	A	H	H	A	H	H	H	H	B	A	H	H	H	B	B	H	A	B	H
AX.94437233	LG1.19	5.714846272	3B	NA	NA	B	B	B	A	A	A	H	H	H	B	H	B	H	H	A	B	H	H	H	B	H	A	A	A	A	A	H	H	A	H	H	H	H	B	A	H	H	H	B	B	H	A	B	H
AX.94764905	LG1.19	6.837483864	3B	NA	NA	B	B	B	A	A	A	H	H	H	B	B	-	H	H	A	B	H	H	H	B	H	A	A	A	A	A	-	H	A	H	H	H	H	B	A	H	H	H	B	B	H	A	B	H
AX.94800960	LG1.19	8.981654408	3B	NA	NA	B	B	B	A	A	A	H	H	H	B	H	-	H	B	A	B	H	H	H	B	H	A	A	A	A	A	B	H	A	H	H	H	H	B	A	H	H	H	B	-	H	A	B	H
AX.94757009	LG1.19	8.981654408	3B	0.887421385	7372961	B	B	B	A	A	A	H	H	H	B	H	B	H	B	A	B	H	H	H	B	H	A	A	A	A	A	B	H	A	H	H	H	H	B	A	H	H	H	B	B	H	A	B	H
AX.95146133	LG1.19	9.491876198	3B	0.85175054	7076597	B	B	B	A	-	-	H	H	H	B	H	B	H	B	A	B	H	H	H	B	H	A	A	A	A	A	B	H	A	H	H	H	H	B	A	H	H	H	B	B	H	A	B	H
AX.94775330	LG1.19	9.491876198	3B	NA	NA	B	B	B	A	A	A	H	H	H	B	H	B	H	B	A	B	H	H	H	B	H	A	A	A	A	A	B	H	A	H	H	H	H	B	A	H	H	H	B	B	H	A	B	H
AX.95022318	LG1.19	10.00209799	3B	NA	NA	B	B	B	A	A	A	H	H	H	B	H	B	H	B	A	B	H	H	H	B	H	A	A	A	A	A	B	H	A	H	H	H	H	B	A	H	H	H	B	B	H	A	B	H
AX.94783816	LG1.19	11.02264785	3B	1.026585754	8529180	B	B	B	A	A	A	H	H	H	B	H	B	H	B	A	B	H	H	H	B	H	A	A	A	A	H	B	H	A	H	H	H	H	B	A	H	H	H	B	B	H	H	B	H
AX.95240328	LG1.19	11.53286964	3B	0.979006453	8133877	B	B	B	A	A	A	H	H	H	B	H	B	H	B	A	B	H	H	H	B	H	A	A	A	A	A	B	H	A	H	H	H	H	B	A	H	H	-	B	B	H	A	B	H
AX.95252161	LG1.19	12.04309143	3B	NA	NA	B	B	B	A	A	A	-	H	H	B	H	B	H	B	A	B	H	H	H	B	H	A	A	A	A	H	B	H	A	H	H	H	H	B	A	H	H	H	B	B	H	A	B	H
AX.95191558	LG1.19	12.04309143	3B	NA	NA	B	B	B	A	A	A	H	H	H	B	H	B	H	B	A	B	H	H	H	B	H	A	A	A	A	H	B	H	A	H	H	H	H	B	A	H	H	H	B	B	H	A	B	H
AX.94662763	LG1.19	12.04309143	3B	NA	NA	B	B	B	A	A	A	H	H	H	B	H	B	H	B	A	B	H	H	H	B	H	A	A	A	A	H	B	H	A	H	H	H	H	B	A	H	H	H	B	B	H	A	B	H
AX.94404804	LG1.19	12.04309143	3B	1.05845221	8793936	B	B	B	A	A	A	H	H	H	B	H	B	H	B	A	B	H	H	H	B	H	A	A	A	A	H	B	H	A	H	H	H	H	B	A	H	H	H	B	B	H	A	B	H
AX.94512713	LG1.19	13.0636413	3B	1.094406266	9092653	B	B	B	A	A	A	H	H	H	B	H	B	H	B	A	B	H	H	H	B	H	A	A	A	A	H	B	H	A	H	H	H	H	B	A	H	H	H	B	B	H	A	B	H
AX.94809409	LG1.19	16.74374166	3B	1.39657262	11603141	B	B	B	A	A	A	H	H	H	H	H	B	H	B	A	B	H	B	H	H	H	A	A	B	A	H	B	H	A	H	H	H	H	B	A	A	H	B	B	B	H	A	B	H
AX.94566571	LG1.19	18.78569244	3B	1.704647885	14162722	B	B	B	A	A	A	H	H	H	H	H	B	H	B	A	B	H	B	H	H	H	A	A	B	A	H	B	H	A	H	H	H	H	H	A	A	H	B	B	B	H	A	B	H
AX.94512569	LG1.19	21.95318823	3B	NA	NA	B	B	B	A	A	A	H	H	H	H	H	B	H	B	A	B	A	B	H	H	H	A	A	B	A	H	B	H	A	H	H	H	H	H	A	A	H	B	B	B	H	A	B	H
AX.94426705	LG1.19	21.95318823	3B	1.952238558	16219779	B	B	B	A	A	A	H	H	H	H	H	B	H	B	A	B	A	B	H	H	H	A	A	B	A	H	B	H	A	H	H	H	H	H	A	A	H	B	B	B	H	A	B	H
AX.94394923	LG1.19	21.95318823	3B	2.055990377	17081780	B	B	B	A	A	A	H	H	H	H	H	B	H	B	A	B	A	B	H	H	H	A	A	B	A	H	B	H	A	H	H	H	H	H	A	A	H	B	B	B	H	A	B	H
AX.95250560	LG1.19	22.97373809	3B	NA	NA	B	B	B	A	A	A	H	H	H	H	H	B	H	B	A	B	A	B	A	H	A	A	H	B	A	H	H	H	A	H	H	H	H	H	A	-	H	B	B	B	H	A	H	H
AX.95168837	LG1.19	22.97373809	3B	2.233802255	18559094	B	B	B	A	A	A	H	H	H	H	H	B	H	B	A	B	A	B	A	H	A	A	H	B	A	B	H	H	A	H	H	H	H	H	A	A	H	B	B	B	H	A	H	H
AX.95685001	LG1.19	23.99428796	3B	NA	NA	B	B	B	A	A	A	-	H	H	-	H	B	H	B	H	B	A	B	A	H	A	A	H	B	H	B	H	A	A	H	H	H	H	H	A	A	H	B	B	B	H	A	H	H
AX.94934517	LG1.19	23.99428796	3B	NA	NA	B	B	B	A	A	A	H	H	H	H	H	B	H	B	H	B	A	B	A	H	A	A	H	B	H	B	H	A	A	H	H	H	H	H	A	A	H	B	B	B	H	A	H	H
AX.94796017	LG1.19	25.62752165	3B	NA	NA	B	B	B	A	A	A	H	H	H	H	H	B	H	B	H	B	A	-	A	-	A	A	H	B	H	B	H	A	A	H	H	H	H	-	A	-	H	B	B	B	H	A	H	B
AX.95008150	LG1.19	26.75015924	3B	2.493963011	20720587	B	B	B	A	A	A	H	H	H	H	H	B	H	B	H	B	A	B	A	H	A	A	H	B	H	B	H	A	A	H	H	H	H	H	A	A	H	B	B	B	H	A	H	B
AX.94512327	LG1.19	28.38339293	3B	NA	NA	B	B	B	A	A	A	H	-	-	H	H	B	H	B	H	-	A	B	A	H	A	A	H	B	H	B	H	A	A	H	H	-	H	H	A	A	H	B	B	B	H	A	H	B
AX.95229769	LG1.19	28.89361472	3B	NA	NA	B	B	B	A	A	A	H	H	H	H	H	B	H	B	H	B	A	B	A	H	A	A	H	B	H	B	H	A	A	H	H	H	H	H	A	A	H	B	B	B	H	A	H	B
AX.94590314	LG1.19	28.89361472	3B	2.620240143	21769735	B	B	B	A	A	A	H	H	H	H	H	B	H	B	H	B	A	B	A	H	A	A	H	B	H	B	H	A	A	H	H	H	H	H	A	A	H	B	B	B	H	A	H	B
AX.94468489	LG1.19	28.89361472	3B	2.569257256	21346154	B	B	B	A	A	A	H	H	H	H	H	B	H	B	H	B	A	B	A	H	A	A	H	B	H	B	H	A	A	H	H	H	H	H	A	A	H	B	B	B	H	A	H	B
AX.94748385	LG1.19	30.52684841	3B	NA	NA	B	B	B	A	A	A	H	H	H	H	H	B	H	B	H	B	A	B	A	H	A	A	H	B	H	B	H	A	A	H	H	H	H	H	A	A	H	B	B	H	H	A	H	B
AX.94960570	LG1.19	32.67101895	3B	2.840582514	23600405	B	B	B	A	A	A	H	H	H	H	H	B	H	B	H	B	A	B	A	H	A	A	B	B	B	B	H	A	A	H	H	H	H	H	A	A	H	B	B	H	H	A	H	B
AX.94906790	LG1.19	37.48172707	3B	NA	NA	B	B	B	A	A	A	H	H	H	H	H	B	H	B	H	B	A	B	A	H	A	A	B	B	B	B	H	A	A	H	A	H	H	H	A	A	H	B	H	H	B	A	H	B
AX.95201874	LG1.19	43.32450393	3B	NA	NA	B	B	B	A	A	A	H	H	H	H	H	B	H	B	H	B	A	B	A	H	A	A	B	B	B	B	H	A	A	H	A	H	H	H	A	A	A	B	H	H	H	A	H	B
AX.95684718	LG1.19	44.85559456	3B	NA	NA	B	B	B	A	A	A	H	B	H	H	H	B	H	B	H	B	A	B	A	H	A	A	B	B	B	B	H	A	A	H	A	H	H	H	A	A	A	B	H	H	H	A	A	B
AX.95206732	LG1.19	44.85559456	3B	3.885052317	32278171	B	B	B	A	A	A	H	B	H	H	H	B	H	B	H	B	A	B	A	H	A	A	B	B	B	B	H	A	A	H	A	H	H	H	A	A	A	B	H	H	H	A	A	B
AX.95166693	LG1.19	44.85559456	3B	3.826203318	31789236	B	B	B	A	A	A	H	B	H	H	H	B	H	B	H	B	A	B	A	H	A	A	B	B	B	B	H	A	A	H	A	H	H	H	A	A	A	B	H	H	H	A	A	B
AX.95013046	LG1.19	44.85559456	3B	NA	NA	B	B	B	A	A	A	H	B	H	H	H	B	H	B	H	B	A	B	A	H	A	A	B	B	B	B	H	A	A	H	A	H	H	H	A	A	A	B	H	H	H	A	A	B
AX.94853252	LG1.19	49.37375988	3B	NA	NA	B	B	B	A	A	A	H	B	H	H	-	H	H	B	H	B	A	B	A	H	A	A	B	B	B	B	H	A	A	H	A	H	H	H	A	H	A	B	H	H	H	A	A	B
AX.94625710	LG1.19	55.73438115	3B	5.096170098	42340498	B	B	B	A	A	A	H	H	H	H	H	H	H	H	H	H	A	B	A	H	A	A	B	B	B	B	H	A	H	H	A	H	H	H	A	A	A	B	H	H	H	H	A	B
AX.94443992	LG1.19	59.41448152	3B	NA	NA	B	B	B	A	A	A	H	H	B	H	H	H	H	H	H	H	A	B	A	H	A	A	B	B	B	B	H	A	H	H	A	H	H	H	A	A	A	H	A	H	H	H	-	B
AX.94409706	LG1.19	59.92470331	3B	NA	NA	B	B	B	A	A	A	H	H	B	H	H	H	H	H	H	H	A	B	A	H	A	A	B	B	B	B	H	H	H	H	A	H	H	H	A	A	A	H	A	H	H	H	A	B
AX.94921030	LG1.19	61.45579394	3B	NA	NA	B	B	B	A	A	A	H	H	B	H	H	H	H	H	A	H	A	B	A	H	A	A	B	B	B	B	H	H	H	H	A	H	H	H	A	A	A	H	A	H	H	H	A	B
AX.94484329	LG1.19	61.45579394	3B	6.346300925	52726957	B	B	B	A	A	A	H	H	B	H	H	H	H	H	A	H	A	B	A	H	A	A	B	B	B	B	H	H	H	H	A	H	H	-	A	A	A	H	A	H	H	H	A	B
AX.95652997	LG1.19	62.4763438	3B	NA	NA	B	B	B	A	A	A	H	H	B	H	H	H	H	H	A	H	A	B	A	H	A	A	B	B	B	B	H	H	H	H	A	H	H	H	A	A	A	H	A	H	H	H	A	B
AX.94896508	LG1.19	62.4763438	3B	NA	NA	B	B	B	A	A	A	H	H	B	H	H	H	H	H	A	H	A	B	A	H	A	A	B	B	B	B	H	H	H	H	A	H	H	H	A	A	A	H	A	H	H	H	A	B
AX.94551575	LG1.19	62.4763438	3B	NA	NA	B	B	B	A	A	A	H	H	B	H	H	H	H	H	A	H	A	-	A	H	A	A	B	B	B	B	H	H	H	H	A	H	H	H	A	A	A	H	A	H	H	H	A	-
AX.95158456	LG1.19	66.25905438	3B	7.408885871	61555229	B	B	B	A	A	A	A	H	B	H	H	H	H	H	A	H	A	B	A	H	A	A	B	-	B	B	H	H	H	H	A	H	H	H	A	A	A	H	A	H	H	H	A	B
AX.94638201	LG1.19	66.25905438	3B	NA	NA	B	B	B	A	A	A	A	H	B	H	H	H	H	H	A	H	A	B	A	H	A	A	B	-	B	B	H	H	H	H	A	H	H	H	A	A	A	H	A	H	H	H	A	B
AX.95143016	LG1.19	66.76927617	3B	NA	NA	B	B	B	A	A	A	H	H	B	H	-	H	H	H	A	H	A	B	A	H	A	A	B	B	B	B	H	H	H	H	A	H	H	H	A	A	A	H	A	H	H	H	A	B
AX.94776447	LG1.19	66.76927617	3B	NA	NA	B	B	B	A	A	A	A	H	B	H	H	H	H	H	A	H	A	B	A	-	A	A	B	B	B	B	H	H	H	H	A	H	H	H	A	A	A	H	A	H	H	H	A	B
AX.94699679	LG1.19	66.76927617	3B	7.120203508	59156770	B	B	B	A	A	A	H	H	B	H	H	H	H	H	A	H	A	B	A	H	A	A	B	B	B	B	H	H	H	H	A	H	H	H	A	A	A	H	A	H	H	H	A	B
AX.94511615	LG1.19	66.76927617	3B	NA	NA	B	B	B	A	A	A	H	H	B	H	H	H	H	H	A	H	A	B	A	H	A	A	B	B	B	B	H	H	H	H	A	H	H	H	A	A	A	H	A	H	H	H	A	B
AX.94639463	LG1.19	67.89191376	3B	NA	NA	B	B	B	A	A	A	A	H	B	-	-	H	H	H	A	-	A	B	A	H	A	A	B	B	B	B	H	H	H	H	A	H	H	H	A	A	A	H	A	-	H	H	A	B
AX.94699856	LG1.19	69.01455135	3B	7.631959247	63408589	B	B	B	A	A	A	A	H	-	H	H	H	H	H	A	-	A	B	A	H	A	A	B	B	-	B	-	H	H	H	A	H	H	H	A	A	A	H	A	H	H	H	A	B
AX.94961316	LG1.19	69.52477314	3B	NA	NA	B	B	B	A	A	A	A	H	B	H	H	H	H	H	A	H	A	B	A	H	A	A	B	B	B	B	H	H	H	H	A	H	H	H	A	A	A	H	A	H	H	H	A	B
AX.94525765	LG1.19	69.52477314	3B	NA	NA	B	B	B	A	A	A	A	H	B	H	H	H	H	H	A	H	A	B	A	H	A	A	B	B	B	B	H	H	H	H	A	H	H	H	A	A	A	H	A	H	H	H	A	B
AX.95630187	LG1.19	70.54532301	3B	NA	NA	B	B	B	A	A	A	A	H	B	H	H	H	H	H	A	H	A	B	A	H	A	A	B	B	B	B	H	H	H	H	A	H	H	H	A	A	A	H	A	H	H	H	A	B
AX.95629828	LG1.19	70.54532301	3B	NA	NA	B	B	B	A	A	A	A	H	B	H	H	H	H	H	A	H	A	B	A	H	A	A	B	B	B	B	H	H	H	H	A	H	H	H	A	A	A	H	A	H	H	H	A	B
AX.95206389	LG1.19	70.54532301	3B	8.240467057	68464253	B	B	B	A	A	A	A	H	B	H	H	H	H	H	A	H	A	B	A	H	A	A	B	B	B	B	H	H	H	H	A	H	H	H	A	A	A	H	A	H	H	H	A	B
AX.95144587	LG1.19	70.54532301	3B	8.058637509	66953559	B	B	B	A	A	A	A	H	B	H	H	H	H	H	A	H	A	B	A	H	A	A	B	B	B	B	H	H	H	H	A	H	H	H	A	A	A	H	A	H	H	H	A	B
AX.95098541	LG1.19	70.54532301	3B	8.048594898	66870122	B	B	B	A	A	A	A	H	B	H	H	H	H	H	A	H	A	B	A	H	A	A	B	B	B	B	H	H	H	H	A	H	H	H	A	A	A	H	A	H	H	H	A	B
AX.94708034	LG1.19	70.54532301	3B	NA	NA	B	B	B	A	A	A	A	H	B	H	H	H	H	H	A	H	A	B	A	H	A	A	B	B	B	B	H	H	H	H	A	H	H	H	A	A	A	H	A	H	H	H	A	B
AX.94637232	LG1.19	70.54532301	3B	8.240467418	68464256	B	B	B	A	A	A	A	H	B	H	H	H	H	H	A	H	A	B	A	H	A	A	B	B	B	B	H	H	H	H	A	H	H	H	A	A	A	H	A	H	H	H	A	B
AX.94635493	LG1.19	70.54532301	3B	8.240621962	68465540	B	B	B	A	A	A	A	H	B	H	H	H	H	H	A	H	A	B	A	H	A	A	B	B	B	B	H	H	H	H	A	H	H	H	A	A	A	H	A	H	H	H	A	B
AX.94532962	LG1.19	70.54532301	3B	8.240506896	68464584	B	B	B	A	A	A	A	H	B	H	H	H	H	H	A	H	A	B	A	H	A	A	B	B	B	B	H	H	H	H	A	H	H	H	A	A	A	H	A	H	H	H	A	B
AX.94442632	LG1.19	70.54532301	3B	8.047982138	66865031	B	B	B	A	A	A	A	H	B	H	H	H	H	H	A	H	A	B	A	H	A	A	B	B	B	B	H	H	H	H	A	H	H	H	A	A	A	H	A	H	H	H	A	B
AX.94428696	LG1.19	70.54532301	3B	8.219650277	68291301	B	B	B	A	A	A	A	H	B	-	H	H	H	H	A	H	A	-	A	H	A	A	B	B	B	B	H	H	H	H	A	-	H	H	A	A	A	H	A	A	H	H	A	B
AX.95631477	LG1.19	70.54532301	3B	NA	NA	B	B	B	A	A	A	A	H	B	H	H	H	H	H	A	H	A	B	A	H	A	A	B	B	B	B	H	H	H	H	A	H	H	-	A	A	A	H	A	H	H	H	A	B
AX.95185895	LG1.19	71.0555448	3B	8.113959191	67413188	B	B	B	A	A	A	A	H	B	H	H	H	H	H	A	H	A	B	A	H	A	A	B	B	B	B	H	H	H	H	A	H	H	H	A	A	A	H	A	H	H	H	A	B
AX.94476058	LG1.19	74.94089739	3B	8.113946433	67413082	B	B	B	A	A	A	A	H	B	H	H	H	H	H	A	H	A	B	A	H	A	A	B	B	B	B	H	H	H	H	A	H	H	H	A	A	A	H	A	H	H	H	A	B
AX.94745182	LG1.19	79.54570901	3B	11.4530957	95155728	B	B	B	A	A	A	A	H	B	H	H	H	H	H	A	H	A	B	A	H	A	A	B	B	B	B	H	H	H	H	A	H	H	H	A	A	A	H	A	H	H	H	A	B
AX.94454477	LG1.19	84.04763119	3B	NA	NA	B	B	B	A	A	A	A	H	B	H	H	H	H	H	A	H	A	B	A	H	A	A	B	B	B	B	H	H	H	H	A	H	H	H	A	A	A	H	A	H	H	H	A	B
AX.95681750	LG1.19	84.55785298	3B	NA	NA	B	B	B	A	A	A	A	H	H	H	H	H	H	H	A	H	A	B	A	H	A	A	B	B	B	B	H	H	H	H	A	H	H	H	A	A	A	H	A	H	H	H	A	B
AX.95017319	LG1.19	84.55785298	3B	NA	NA	B	B	B	A	A	A	A	H	B	H	H	H	H	H	A	H	A	B	A	H	A	A	B	B	B	B	H	H	H	H	A	H	H	H	A	A	-	H	A	H	H	H	A	B
AX.94882125	LG1.19	84.55785298	3B	NA	NA	B	B	B	A	A	A	A	H	B	H	H	H	H	H	A	H	A	B	A	H	A	A	B	B	B	B	H	H	H	H	A	H	H	H	A	A	A	H	A	H	H	H	A	B
AX.94903264	LG1.19	84.55785298	3B	NA	NA	B	B	B	A	A	A	A	H	B	H	H	-	H	H	A	H	A	B	A	H	A	A	B	B	B	B	H	H	H	-	A	H	H	H	A	A	A	H	A	H	H	H	A	B
AX.95154075	LG1.19	85.57840284	3B	NA	NA	B	B	B	A	A	A	A	H	B	-	H	H	H	H	A	H	A	B	A	H	A	A	B	B	B	B	H	H	H	H	A	H	H	H	A	A	A	H	A	H	H	H	A	B
AX.95684999	LG1.19	86.08862463	3B	NA	NA	B	B	B	A	A	A	A	H	B	H	H	H	H	H	A	H	A	B	A	H	A	A	B	B	B	B	H	H	H	H	A	H	H	H	A	A	A	H	A	H	H	H	A	B
AX.94844221	LG1.19	86.08862463	3B	9.972220856	82852179	B	B	B	A	A	A	A	H	B	H	H	H	H	H	A	H	A	B	A	H	A	A	B	B	B	B	H	H	H	H	A	H	H	H	A	A	A	H	A	H	H	H	A	B
AX.94453997	LG1.19	86.08862463	3B	9.543408702	79289480	B	B	B	A	A	A	A	H	B	H	H	H	H	H	A	H	A	B	A	H	A	A	B	B	B	B	H	H	H	H	A	H	H	H	A	A	A	H	A	H	H	H	A	B
AX.94398472	LG1.19	86.08862463	3B	NA	NA	B	B	B	A	A	A	A	H	B	H	H	H	H	H	A	H	A	B	A	H	A	A	B	B	B	B	H	H	H	H	A	H	H	H	A	A	A	H	A	H	H	H	A	B
AX.94397852	LG1.19	86.08862463	3B	9.565062717	79469388	B	B	B	A	A	A	A	H	B	H	A	H	H	H	A	H	A	B	A	H	A	A	B	B	B	B	H	H	H	H	A	H	H	H	A	A	A	H	A	H	H	H	A	B
AX.94807379	LG1.19	86.08862463	3B	9.602813411	79783032	B	B	B	A	A	A	A	H	B	H	H	H	H	H	A	H	A	B	A	H	A	A	B	B	B	B	H	H	H	H	A	H	H	H	A	A	A	H	A	H	H	H	A	B
AX.94445203	LG1.19	88.23279517	3B	9.142638515	75959762	B	B	B	A	A	A	A	H	B	H	H	H	H	H	A	H	A	B	A	H	A	A	B	B	B	B	H	H	H	H	A	H	H	H	A	A	A	H	A	H	H	H	A	B
AX.94528136	LG1.19	90.37696572	3B	11.56328976	96071253	B	B	B	A	A	A	-	H	B	H	H	H	H	H	-	H	A	B	-	H	A	A	B	B	B	B	H	H	H	H	-	H	H	H	A	-	-	H	A	H	H	H	A	B
AX.95217453	LG1.19	91.39751558	3B	14.28854636	118713496	B	B	B	A	A	A	A	H	B	H	H	H	H	H	A	H	A	B	A	H	A	A	B	B	B	B	H	H	H	H	A	H	H	-	A	A	A	H	H	H	H	H	A	B
AX.94568436	LG1.19	91.39751558	3B	NA	NA	B	B	B	A	A	A	A	H	B	H	H	H	H	H	A	H	-	B	A	H	A	A	B	B	B	B	H	H	-	-	A	H	H	H	-	A	A	A	H	H	H	H	A	B
AX.94491031	LG1.19	92.41806544	3B	16.77975839	139411227	B	B	B	A	A	A	A	H	B	H	H	H	H	H	A	H	A	B	A	H	A	A	B	B	B	B	H	H	H	H	A	H	H	B	A	A	A	H	H	H	H	H	H	B
AX.95685146	LG1.19	92.92828724	3B	NA	NA	B	B	B	A	A	A	A	H	B	H	H	H	H	H	A	H	A	B	A	H	A	A	B	B	B	B	H	H	H	H	A	H	H	H	A	A	A	H	H	H	H	H	H	B
AX.95112740	LG1.19	92.92828724	3B	16.90969066	140490743	B	-	B	A	A	A	A	H	H	H	H	H	H	H	A	H	A	B	A	H	A	A	B	H	B	B	H	H	H	H	A	H	H	H	A	A	A	H	H	H	H	H	H	B
AX.95020500	LG1.19	92.92828724	3B	16.10663915	133818752	B	B	B	A	A	A	-	H	B	H	H	H	H	H	H	H	A	B	A	-	A	A	-	B	B	B	H	H	H	H	A	H	H	H	A	-	A	H	H	H	H	H	H	B
AX.94696576	LG1.19	92.92828724	3B	NA	NA	B	B	B	A	A	A	A	H	B	H	H	H	H	H	A	H	A	B	A	H	A	-	B	B	B	B	H	H	H	H	A	H	H	H	A	A	A	H	H	H	H	H	H	B
AX.94552114	LG1.19	92.92828724	3B	16.90969054	140490742	B	B	B	A	A	A	A	H	B	H	H	H	H	H	A	H	A	B	A	H	A	A	B	B	B	B	H	H	H	H	A	H	H	H	A	A	A	H	H	H	H	H	H	B
AX.94430300	LG1.19	92.92828724	3B	16.10136622	133774943	B	B	B	A	A	A	A	H	B	H	H	H	H	H	A	H	A	B	A	H	A	A	B	B	B	B	H	H	H	H	A	H	H	H	A	A	A	H	H	H	H	H	H	B
AX.94405819	LG1.19	92.92828724	3B	16.10130147	133774405	B	B	B	A	A	A	A	H	B	H	H	H	H	H	A	H	A	B	A	H	-	A	B	B	B	B	H	H	H	H	A	H	H	H	A	A	A	H	H	H	H	H	H	B
AX.95008557	LG1.19	95.17469546	3B	NA	NA	B	B	B	A	A	A	A	H	B	H	H	H	H	H	A	A	A	B	A	H	A	A	B	B	B	B	H	A	H	H	A	H	H	H	-	A	A	H	H	-	H	H	H	B
AX.94425083	LG1.19	96.29733306	3B	20.18882186	167734741	B	B	B	A	A	A	A	H	B	H	H	H	H	H	A	A	A	B	A	H	A	A	B	B	B	B	H	A	H	H	A	H	H	H	-	A	A	H	H	H	H	H	H	B
AX.94810351	LG1.19	96.80755485	3B	NA	NA	B	B	B	A	A	A	A	H	B	H	H	H	H	H	A	A	A	B	A	H	A	A	B	B	B	B	H	A	H	H	A	H	H	H	A	A	A	H	H	H	H	H	H	B
AX.95227059	LG1.19	97.93019244	3B	NA	NA	B	B	B	A	A	A	A	H	B	H	H	H	H	H	A	A	A	B	A	H	A	A	B	B	B	B	H	A	H	H	A	H	H	H	A	A	A	H	H	H	H	H	H	B
AX.95652038	LG1.19	99.56342613	3B	NA	NA	B	B	B	A	A	A	A	H	B	H	H	H	H	H	A	A	A	B	A	H	A	A	B	B	B	B	H	A	H	H	A	H	H	H	A	A	-	H	H	H	H	H	H	B
AX.95629777	LG1.19	99.56342613	3B	NA	NA	B	B	B	A	A	A	A	H	B	H	H	H	H	H	A	A	A	B	A	H	A	A	B	B	B	B	H	A	H	H	A	H	H	H	A	A	A	H	H	H	H	H	H	B
AX.95204844	LG1.19	99.56342613	3B	NA	NA	B	B	B	A	A	A	A	H	B	H	H	H	H	H	A	A	A	B	A	H	A	A	B	B	B	B	H	A	H	H	A	H	H	H	A	A	A	H	H	H	H	H	H	B
AX.95080400	LG1.19	99.56342613	3B	56.54203669	469768070	B	B	B	A	A	A	A	H	B	H	H	H	H	H	A	A	A	B	A	H	A	A	B	B	B	B	H	A	H	H	A	H	H	H	A	A	A	H	H	H	H	H	H	B
AX.95020379	LG1.19	99.56342613	3B	50.90259682	422913925	B	B	B	A	A	A	A	H	B	H	H	H	H	H	A	A	A	B	A	H	A	A	B	B	B	B	H	A	H	H	A	H	H	H	A	A	A	H	H	H	H	H	H	B
AX.94962244	LG1.19	99.56342613	3B	55.07454184	457575686	B	B	B	A	A	A	A	H	B	H	H	H	H	H	A	A	A	B	A	H	A	A	B	B	B	B	H	A	H	H	A	H	H	H	A	A	A	H	H	H	H	H	H	B
AX.94938541	LG1.19	99.56342613	3B	56.64375079	470613141	B	B	B	A	A	A	A	H	B	H	-	H	H	H	A	A	A	B	A	H	A	A	B	B	B	B	H	A	H	H	A	H	H	-	A	A	A	H	H	H	H	H	H	B
AX.94938118	LG1.19	99.56342613	3B	NA	NA	B	B	B	A	A	A	A	H	B	H	H	H	H	H	A	A	A	B	A	H	A	A	B	B	B	B	H	A	H	H	A	H	H	H	A	A	A	H	H	H	H	H	H	B
AX.94915442	LG1.19	99.56342613	3B	NA	NA	B	B	B	A	A	A	A	H	B	H	H	H	H	H	A	A	A	B	A	H	A	A	B	B	B	B	H	-	H	H	A	H	H	H	A	A	A	H	H	H	H	H	H	B
AX.94910184	LG1.19	99.56342613	3B	NA	NA	B	B	B	A	A	A	A	H	B	H	H	H	H	H	A	A	A	B	A	H	A	A	B	B	B	B	H	A	H	H	A	H	H	H	A	A	A	H	H	H	H	H	H	B
AX.94880680	LG1.19	99.56342613	3B	NA	NA	B	B	B	A	A	A	A	H	B	H	H	H	H	H	A	A	A	B	A	H	A	A	B	B	B	B	H	A	H	H	A	H	H	H	A	A	A	H	H	H	H	H	H	B
AX.94758192	LG1.19	99.56342613	3B	56.64375079	470613141	B	B	B	A	A	A	A	H	B	H	H	H	H	H	A	A	A	B	A	H	A	A	B	B	B	B	H	A	H	H	A	H	H	H	A	A	A	H	H	H	H	H	H	B
AX.94707625	LG1.19	99.56342613	3B	NA	NA	B	B	B	A	A	A	A	H	B	H	H	H	H	H	A	A	A	B	A	H	A	A	B	B	B	B	H	A	H	H	A	H	H	H	A	A	A	H	H	H	H	H	H	B
AX.94635873	LG1.19	99.56342613	3B	56.16260457	466615635	B	B	B	A	A	A	A	H	B	H	H	H	H	H	A	A	A	B	A	H	A	A	B	B	B	B	H	A	H	H	A	H	H	H	A	A	A	H	H	H	H	H	H	B
AX.94578704	LG1.19	100.0736479	3B	50.46054164	419241199	B	B	B	A	A	A	A	H	B	H	H	H	H	H	A	A	A	B	A	H	A	A	B	B	B	B	H	A	H	H	A	H	H	-	A	A	A	H	H	H	H	H	H	B
AX.95258297	LG1.19	100.5838697	3B	NA	NA	B	B	B	A	A	A	A	H	B	H	H	H	H	H	A	A	A	B	A	H	A	A	B	B	B	B	H	A	H	H	A	H	H	H	A	A	A	H	H	H	H	H	H	B
AX.94492091	LG1.19	101.6044196	3B	NA	NA	B	B	B	A	A	A	A	H	B	H	H	-	H	H	A	A	A	B	A	H	A	A	B	-	B	B	H	A	H	H	A	H	H	H	A	A	A	H	H	H	H	H	H	B
AX.95238320	LG1.19	102.1146414	3B	NA	NA	B	B	B	A	A	A	A	H	B	H	H	H	H	H	A	A	A	B	A	H	A	A	B	B	B	B	H	A	H	H	A	-	H	H	A	H	A	H	H	H	H	H	H	B
AX.95197811	LG1.19	102.1146414	3B	NA	NA	B	B	B	A	A	A	A	H	B	H	H	H	H	H	A	A	A	B	A	H	A	A	B	B	B	B	H	A	H	H	A	H	H	H	A	A	A	H	H	H	H	H	H	B
AX.95147740	LG1.19	102.1146414	3B	NA	NA	B	B	B	A	A	A	A	H	B	H	H	H	H	H	A	A	A	-	-	H	A	A	B	B	B	B	H	A	H	H	A	H	H	H	A	A	A	H	H	H	H	H	H	B
AX.95095741	LG1.19	102.1146414	3B	NA	NA	B	B	B	A	A	A	A	H	H	H	H	H	H	H	A	A	A	B	A	H	A	A	B	B	B	B	H	A	H	H	A	H	H	H	A	A	A	H	H	H	H	H	H	B
AX.94899707	LG1.19	102.1146414	3B	NA	NA	B	B	B	A	A	A	A	H	B	H	H	H	H	H	A	A	A	B	A	H	A	A	B	B	B	B	H	A	H	H	A	H	H	H	A	A	A	H	H	H	H	H	H	B
AX.94796060	LG1.19	102.1146414	3B	NA	NA	B	B	B	A	A	A	A	H	B	H	H	H	H	H	A	A	A	B	A	H	A	A	B	B	B	B	H	A	H	H	A	H	H	H	A	A	A	H	H	H	H	H	H	B
AX.94791611	LG1.19	102.1146414	3B	NA	NA	B	B	B	A	A	A	A	H	B	H	H	H	H	H	A	A	A	B	A	H	A	A	B	B	B	B	H	A	H	H	A	H	H	H	A	A	A	H	H	H	H	H	H	B
AX.94530970	LG1.19	102.1146414	3B	59.08377652	490885601	B	B	B	A	A	A	A	H	B	H	H	H	H	H	A	A	A	B	A	H	A	A	B	B	B	B	H	A	H	H	A	H	H	H	A	A	A	H	H	H	H	H	H	B
AX.94519455	LG1.19	102.1146414	3B	NA	NA	B	B	B	A	A	A	A	H	B	H	H	H	H	-	A	A	A	B	A	H	-	A	B	B	B	B	H	A	H	H	A	H	H	H	A	A	A	H	H	H	H	H	H	B
AX.94504455	LG1.19	102.1146414	3B	60.53248244	502921881	B	B	B	A	A	A	A	H	B	H	H	H	H	H	A	A	A	B	A	H	A	A	B	B	B	B	H	A	H	H	A	H	H	H	A	A	A	H	H	H	H	H	H	B
AX.94490749	LG1.19	102.1146414	3B	NA	NA	B	B	B	A	A	A	A	H	B	H	H	H	H	H	A	A	A	B	A	H	A	A	B	B	B	B	H	A	H	H	A	H	H	H	A	A	A	H	H	H	H	H	H	B
AX.94484140	LG1.19	102.1146414	3B	59.14221003	491371084	B	B	B	A	A	A	A	H	B	H	H	H	H	H	A	A	A	B	A	H	A	A	B	B	B	B	H	A	H	H	A	H	H	H	A	A	A	H	H	H	H	H	H	B
AX.94479905	LG1.19	102.1146414	3B	60.31666518	501128807	B	B	B	A	A	A	A	H	B	H	H	H	H	H	A	A	A	B	A	H	A	A	B	B	B	B	H	A	H	H	A	H	H	H	A	A	A	H	H	H	H	H	H	B
AX.94437683	LG1.19	102.1146414	3B	58.80031267	488530499	B	B	B	A	A	A	A	H	B	H	H	H	H	H	A	A	A	B	A	H	A	A	B	B	B	B	H	A	H	H	A	H	H	H	A	A	A	H	H	H	H	H	H	B
AX.95630143	LG1.19	102.6248632	3B	NA	NA	B	B	B	A	A	A	A	H	B	H	H	H	H	H	H	A	A	B	A	H	A	A	B	B	B	B	H	A	H	H	A	H	H	H	H	A	A	H	H	H	H	H	H	B
AX.95175238	LG1.19	102.6248632	3B	61.02147961	506984615	B	B	B	A	A	A	A	H	B	H	H	H	H	H	A	A	A	B	A	H	A	A	B	B	B	B	H	A	H	H	A	H	H	H	A	A	A	H	H	H	H	H	H	B
AX.94678922	LG1.19	102.6248632	3B	61.08372786	507501792	B	B	B	A	A	A	A	H	B	H	H	H	H	H	H	A	A	B	A	H	A	A	B	B	B	B	H	A	H	H	A	H	H	H	H	A	-	H	H	H	H	H	H	B
AX.94668843	LG1.19	102.6248632	3B	NA	NA	B	B	B	A	A	A	A	H	B	H	H	H	H	H	H	A	A	B	A	H	A	A	B	B	B	B	H	A	H	H	A	H	H	H	H	A	A	H	H	H	H	H	H	B
AX.94430957	LG1.19	102.6248632	3B	NA	NA	B	B	B	A	A	A	A	H	B	H	H	H	H	H	H	A	A	B	A	H	A	A	B	B	B	B	H	A	H	H	A	H	H	H	H	A	A	H	H	H	H	H	H	B
AX.94388240	LG1.19	103.1350849	3B	62.79253869	521699101	B	B	B	A	-	A	A	H	B	H	H	H	H	H	H	A	A	B	A	H	A	A	B	B	B	B	H	A	H	H	A	H	H	H	H	H	A	H	H	H	H	H	H	B
AX.94990396	LG1.19	104.1556348	3B	61.71462076	512743438	B	B	B	A	A	A	A	H	B	H	H	H	H	H	H	A	A	B	A	H	A	A	B	B	B	B	H	A	H	H	A	H	H	H	H	A	A	H	H	H	H	H	H	B
AX.95652767	LG1.19	104.6658566	3B	NA	NA	B	B	B	A	A	A	A	H	B	H	H	H	H	H	H	A	A	B	A	H	A	A	B	B	B	B	H	A	H	H	A	H	H	H	H	A	A	H	H	H	H	H	H	B
AX.95629880	LG1.19	104.6658566	3B	NA	NA	B	B	B	A	A	A	A	H	B	-	H	H	H	H	H	A	A	B	A	H	A	A	B	B	B	B	H	A	H	H	A	H	H	-	H	A	A	H	H	H	H	H	H	B
AX.95221306	LG1.19	104.6658566	3B	63.01784814	523571039	B	B	B	A	A	A	A	H	B	H	H	H	H	H	H	A	A	B	A	H	A	A	B	B	B	B	H	A	H	H	A	H	H	H	H	A	A	H	H	H	H	H	H	B
AX.94988085	LG1.19	104.6658566	3B	62.80395932	521793987	B	B	B	A	A	A	A	H	B	H	H	-	H	H	H	A	A	B	A	H	A	A	B	B	B	-	-	A	H	H	A	H	H	H	H	A	A	H	H	H	H	-	H	B
AX.94822381	LG1.19	104.6658566	3B	NA	NA	B	B	B	A	A	A	A	H	B	H	H	-	H	H	H	A	A	B	A	H	A	A	B	B	B	B	H	A	H	H	A	H	H	H	H	A	A	H	H	H	H	H	H	B
AX.94769983	LG1.19	104.6658566	3B	63.01694001	523563494	B	B	B	A	A	A	A	H	B	H	H	H	H	H	H	A	A	B	A	H	A	A	B	B	B	B	H	A	H	H	A	H	H	H	H	A	A	H	H	H	H	H	H	B
AX.94688744	LG1.19	104.6658566	3B	NA	NA	B	B	B	A	A	A	A	H	B	H	H	H	H	H	H	A	A	-	A	H	A	A	B	B	B	B	H	A	H	-	A	H	H	H	H	A	A	H	H	H	H	H	H	B
AX.94659271	LG1.19	104.6658566	3B	61.88157373	514130533	B	B	B	A	A	A	A	H	B	H	H	H	H	H	H	A	A	B	A	H	A	A	B	B	B	B	H	A	H	H	A	H	H	-	H	A	A	H	H	H	H	H	H	B
AX.94541525	LG1.19	104.6658566	3B	61.51349087	511072391	B	B	B	A	A	A	A	H	B	H	H	H	H	H	H	A	A	B	A	H	A	A	B	B	B	B	H	A	H	H	A	H	H	H	H	A	A	H	H	H	H	H	H	B
AX.94518655	LG1.19	104.6658566	3B	62.96753338	523153009	B	B	B	A	A	A	A	H	B	H	H	H	H	H	H	A	A	B	A	H	A	A	B	B	B	B	H	A	H	H	A	H	H	H	H	A	A	H	H	H	H	H	H	B
AX.94453315	LG1.19	104.6658566	3B	NA	NA	B	B	B	A	A	A	A	-	B	H	H	H	H	H	H	A	A	B	A	H	A	A	B	B	B	B	H	A	H	H	A	H	H	H	H	A	A	H	H	H	H	H	-	B
AX.94388110	LG1.19	104.6658566	3B	63.01637672	523558814	B	B	B	A	A	A	A	H	B	H	H	H	H	H	H	A	A	B	A	H	A	A	B	B	B	B	H	A	H	H	A	H	H	H	H	A	A	H	H	H	H	H	H	B
AX.94701179	LG1.19	106.1969472	3B	NA	NA	B	B	B	A	A	-	A	H	B	-	H	H	H	H	H	A	A	B	A	H	A	A	B	B	B	B	H	A	H	H	A	H	H	-	H	A	A	H	H	H	H	H	H	B
AX.94829564	LG1.19	107.3195848	3B	65.44287682	543718899	B	B	B	A	A	A	A	H	B	H	H	H	H	H	H	A	A	B	A	H	-	A	B	B	B	B	-	A	H	H	A	H	H	H	H	H	A	H	H	H	H	H	H	B
AX.94413176	LG1.19	107.8298066	3B	65.32452212	542735573	B	B	B	A	A	A	A	H	B	H	H	H	H	H	H	A	A	B	A	H	A	A	B	B	B	B	H	A	H	H	A	H	H	H	H	A	A	H	H	H	H	H	H	B
AX.95685009	LG1.19	108.3400284	3B	NA	NA	B	B	B	A	A	A	A	H	B	H	H	H	H	H	H	A	A	B	A	H	A	A	B	B	B	B	H	A	H	H	A	H	H	H	H	A	A	H	H	H	H	H	H	B
AX.95630480	LG1.19	108.3400284	3B	NA	NA	B	B	B	A	A	A	A	H	B	H	H	H	H	H	H	A	A	B	A	H	A	A	B	B	B	B	H	A	H	H	A	H	H	H	H	A	A	H	H	H	H	H	H	B
AX.95128291	LG1.19	108.3400284	3B	NA	NA	B	B	B	A	A	A	A	H	B	H	H	H	H	H	H	A	A	B	A	H	A	A	B	B	B	B	H	A	H	H	A	H	H	H	H	A	A	H	H	H	H	H	H	B
AX.94929428	LG1.19	108.3400284	3B	65.54266296	544547952	B	B	B	A	A	A	A	H	B	H	H	H	H	H	H	A	A	B	A	H	A	A	B	B	B	B	H	A	H	H	A	H	H	H	H	A	A	H	H	H	H	H	H	B
AX.94900436	LG1.19	108.3400284	3B	65.45775965	543842550	B	B	B	A	A	A	A	H	B	H	H	H	H	H	H	A	A	B	A	H	A	A	B	B	B	B	H	A	H	H	A	H	H	H	H	A	A	H	H	H	H	H	H	B
AX.94434519	LG1.19	108.3400284	3B	65.45776362	543842583	B	B	B	A	A	A	A	H	B	H	H	H	H	H	H	A	A	B	A	H	A	A	-	B	B	B	H	A	H	H	A	H	H	H	H	A	A	H	H	H	H	H	H	B
AX.95630606	LG1.19	109.3605783	3B	NA	NA	B	B	B	A	A	A	A	H	B	H	H	H	H	H	H	A	A	B	A	H	A	A	B	B	B	B	H	A	H	H	A	H	H	H	H	A	A	H	H	H	H	H	H	B
AX.95238001	LG1.19	109.3605783	3B	68.15817614	566278414	B	B	B	A	A	A	A	H	B	H	H	H	H	H	H	A	A	H	A	H	A	A	B	B	B	B	H	A	H	H	A	H	H	H	H	A	A	H	H	H	H	H	H	B
AX.95224021	LG1.19	109.3605783	3B	67.58831584	561543845	B	B	B	A	A	A	A	H	B	H	H	H	H	H	H	A	A	B	A	H	A	A	B	B	B	B	H	A	H	H	A	H	H	H	H	A	A	H	H	H	H	H	H	B
AX.95220080	LG1.19	109.3605783	3B	67.22318364	558510218	B	B	B	A	A	A	A	H	B	H	H	H	H	H	H	A	A	B	A	H	A	A	B	B	B	-	-	A	H	H	A	H	H	H	H	A	A	-	H	H	H	H	H	B
AX.95219400	LG1.19	109.3605783	3B	NA	NA	B	B	B	A	A	A	A	H	B	H	H	H	H	H	H	-	A	B	A	H	A	A	B	B	B	B	H	A	H	H	A	H	H	H	H	A	A	H	H	H	H	H	H	B
AX.95203429	LG1.19	109.3605783	3B	67.58791239	561540493	B	B	B	A	A	A	A	H	B	H	H	H	H	H	H	A	A	B	A	H	A	A	B	B	B	B	H	A	H	H	A	H	H	H	H	A	A	H	H	H	H	H	H	B
AX.95197282	LG1.19	109.3605783	3B	67.45401011	560427993	B	B	B	A	A	A	A	H	B	H	H	H	H	H	H	A	A	B	A	H	A	A	B	B	B	B	H	A	H	H	A	H	H	H	H	A	A	H	H	H	H	H	H	B
AX.95117247	LG1.19	109.3605783	3B	67.97619085	564766426	B	B	B	A	A	A	A	H	B	H	-	H	H	H	H	A	A	B	A	H	A	A	B	B	B	B	H	A	H	H	A	H	H	H	H	A	A	H	H	-	H	H	H	B
AX.94973648	LG1.19	109.3605783	3B	NA	NA	B	B	B	A	A	A	A	H	B	H	H	H	H	H	H	A	A	B	A	H	A	A	B	B	B	B	H	A	H	H	A	H	H	H	H	A	A	H	H	H	H	H	H	B
AX.94895577	LG1.19	109.3605783	3B	66.4671296	552228696	B	B	B	A	A	A	A	H	B	H	H	H	H	H	H	A	A	B	A	H	A	A	B	B	B	B	H	A	H	H	A	H	H	H	H	A	A	H	H	H	H	H	H	B
AX.94838752	LG1.19	109.3605783	3B	67.73121142	562731064	B	B	B	A	A	A	A	H	B	H	H	H	H	H	H	A	A	B	A	H	A	A	B	B	B	B	H	A	H	H	A	H	H	H	H	A	A	H	H	H	H	H	H	B
AX.94770277	LG1.19	109.3605783	3B	NA	NA	B	B	B	A	A	A	A	H	B	H	H	H	H	H	H	A	A	B	A	H	A	A	B	B	B	B	H	A	H	H	A	H	H	-	H	A	A	H	H	H	H	H	H	B
AX.94764417	LG1.19	109.3605783	3B	NA	NA	B	B	B	A	-	A	A	H	B	H	H	H	H	H	H	A	A	B	A	H	A	A	B	B	B	B	H	A	H	H	A	H	H	H	H	A	A	H	H	H	H	H	H	B
AX.94763264	LG1.19	109.3605783	3B	68.09156936	565725025	B	B	B	A	A	A	A	H	B	H	H	H	H	H	H	A	A	B	A	H	A	A	B	B	B	B	H	A	H	H	A	H	H	H	H	A	A	H	H	H	H	H	H	B
AX.94546976	LG1.19	109.3605783	3B	66.61702084	553474037	B	B	B	A	A	A	A	H	B	H	H	H	H	H	H	A	A	B	A	H	A	A	B	B	B	B	H	A	H	H	A	H	H	H	H	A	A	H	H	H	H	H	H	B
AX.94528428	LG1.19	109.3605783	3B	NA	NA	B	B	B	A	A	A	A	H	B	H	H	H	H	H	H	A	A	B	A	H	A	A	B	B	B	B	H	A	H	H	A	H	H	H	H	A	A	H	H	H	H	H	H	B
AX.94482301	LG1.19	109.3605783	3B	66.27669661	550646522	B	B	B	A	A	A	A	H	B	H	H	H	H	H	H	A	A	B	A	H	A	A	B	B	B	B	H	A	H	H	A	H	H	H	H	A	A	H	H	H	H	H	H	B
AX.94480117	LG1.19	109.3605783	3B	67.06186178	557169908	B	B	B	A	A	A	A	H	B	H	H	H	H	H	H	A	A	B	A	H	A	A	B	B	B	B	H	A	H	H	A	H	H	H	H	A	A	H	H	H	H	H	H	B
AX.94475646	LG1.19	109.3605783	3B	NA	NA	B	B	B	A	A	A	A	H	B	H	H	H	H	H	H	A	A	B	A	H	A	A	B	B	B	B	H	A	H	H	A	H	H	H	H	A	A	H	H	H	H	H	H	B
AX.94455230	LG1.19	109.3605783	3B	68.78104093	571453360	B	B	B	A	A	A	A	H	B	H	H	H	H	H	H	A	A	B	A	H	A	A	B	B	B	B	H	A	H	H	A	H	H	H	H	A	A	H	H	H	H	H	H	B
AX.94451004	LG1.19	109.3605783	3B	NA	NA	B	B	B	A	A	A	A	H	B	H	A	H	H	-	H	A	A	B	A	H	A	A	B	B	B	B	H	A	H	H	A	H	H	H	H	A	A	H	H	A	H	H	H	B
AX.94449016	LG1.19	109.3605783	3B	NA	NA	B	B	B	A	A	A	A	H	B	H	H	H	H	H	H	A	A	B	A	H	A	A	B	B	B	B	H	A	H	H	A	H	H	H	H	A	A	H	H	H	H	H	H	B
AX.94443970	LG1.19	109.3605783	3B	67.06184674	557169783	B	B	B	A	A	A	A	H	B	H	H	H	H	H	H	A	A	B	A	H	A	A	B	B	B	B	H	A	H	H	A	H	H	H	H	A	A	H	H	H	H	H	H	B
AX.94434863	LG1.19	109.3605783	3B	NA	NA	B	B	B	A	A	A	A	H	B	H	H	H	H	H	H	A	A	B	A	H	A	A	B	B	B	B	H	A	H	H	A	H	H	H	H	A	A	H	H	H	H	H	H	B
AX.94427517	LG1.19	109.3605783	3B	67.03401757	556938570	B	B	B	A	A	A	A	H	B	H	H	H	H	H	H	A	A	B	A	H	A	A	B	B	B	B	H	A	H	H	A	H	H	H	H	A	A	H	H	H	H	H	H	B
AX.94427165	LG1.19	109.3605783	3B	68.4169602	568428469	B	B	B	A	A	A	A	H	B	H	H	H	H	H	H	A	A	B	A	H	A	A	B	B	B	B	H	A	H	H	A	H	H	H	H	A	A	H	H	H	H	H	H	B
AX.94560729	LG1.19	110.3811281	3B	68.79909553	571603363	B	B	B	A	A	A	A	H	B	H	H	H	H	H	H	A	A	B	A	H	A	A	B	B	B	B	H	A	H	-	A	H	H	-	H	A	A	H	H	H	H	H	H	B
AX.94974381	LG1.19	111.9122188	3B	NA	NA	B	B	B	A	A	A	A	H	B	H	H	H	H	H	H	A	A	B	A	H	A	A	B	B	B	B	H	A	H	H	A	H	H	H	H	A	A	H	H	H	H	H	H	B
AX.94856486	LG1.19	112.9327686	3B	67.05211863	557088959	B	B	B	A	A	A	A	H	B	H	H	H	H	H	H	A	A	B	A	H	A	A	B	B	B	B	H	A	H	H	A	H	H	H	H	A	A	H	H	H	H	H	H	B
AX.95138911	LG1.19	113.9533185	3B	NA	NA	B	B	B	A	A	A	A	H	B	H	H	H	H	H	H	A	A	B	A	H	A	A	B	B	B	B	H	A	H	H	A	H	H	H	H	A	A	H	H	H	H	H	H	B
AX.95165034	LG1.19	114.9738683	3B	NA	NA	B	B	B	A	A	A	A	H	B	H	H	H	H	H	H	A	A	B	A	H	A	A	B	B	B	B	H	A	H	H	A	H	H	H	H	A	A	H	H	H	H	H	H	B
AX.94794835	LG1.19	114.9738683	3B	69.79650431	579890132	B	B	B	A	A	A	A	H	B	H	H	H	H	H	H	A	A	B	A	H	A	A	B	B	B	B	H	A	H	H	A	H	H	H	H	A	A	H	H	H	H	H	H	B
AX.94740485	LG1.19	114.9738683	3B	NA	NA	B	B	B	A	A	A	A	H	B	H	H	H	H	H	H	A	A	B	A	H	A	A	B	B	B	B	H	A	H	H	A	H	H	H	H	A	A	H	H	-	H	H	H	B
AX.94535106	LG1.19	115.9944182	3B	70.10660622	582466551	B	B	B	A	A	A	A	H	B	H	H	H	H	H	H	A	A	B	A	H	A	A	B	B	B	B	H	A	H	H	A	H	H	H	H	A	A	H	H	H	H	H	H	B
AX.94429752	LG1.19	115.9944182	3B	70.09963776	582408655	B	B	B	A	A	A	A	H	B	H	H	H	H	H	H	A	A	B	A	H	A	A	B	B	B	B	H	A	H	H	A	H	H	H	H	A	A	H	H	H	H	H	H	B
AX.94676810	LG1.19	117.0149681	3B	NA	NA	B	B	B	A	-	A	A	H	B	H	H	H	H	H	H	A	A	B	A	H	A	A	B	B	B	B	H	A	H	H	A	H	H	H	H	A	A	H	A	H	H	H	H	B
AX.95183055	LG1.19	117.5251899	3B	72.82145864	605022353	B	B	B	A	A	A	A	H	B	H	H	H	H	H	H	A	A	B	A	H	A	A	B	B	B	B	H	A	H	H	A	H	H	H	H	A	A	-	A	H	H	H	H	B
AX.94987125	LG1.19	117.5251899	3B	NA	NA	B	B	B	A	A	A	A	H	B	H	H	H	H	H	H	A	A	B	A	H	A	A	B	B	B	B	H	A	H	H	A	H	H	H	H	A	A	H	A	H	H	H	H	B
AX.94876042	LG1.19	117.5251899	3B	71.32741937	592609430	B	B	B	A	A	A	A	H	B	H	H	H	H	H	H	A	A	B	A	H	A	A	B	B	B	B	H	A	H	H	A	H	H	H	H	A	A	H	A	H	H	H	H	B
AX.94855940	LG1.19	117.5251899	3B	40.7551941	338606283	B	B	B	A	A	A	A	H	B	H	H	H	H	H	H	A	A	B	A	H	A	A	B	B	B	B	H	A	H	H	A	H	H	H	H	A	A	H	A	H	H	H	H	B
AX.94701763	LG1.19	117.5251899	3B	NA	NA	B	B	B	A	A	A	A	H	B	H	H	H	H	H	H	A	A	B	A	H	A	A	B	B	B	B	H	-	H	H	A	H	H	H	H	-	A	H	A	H	H	H	H	B
AX.94625254	LG1.19	117.5251899	3B	NA	NA	B	B	B	A	A	A	A	H	-	H	-	H	H	H	H	A	A	B	A	H	A	A	B	B	B	B	H	A	H	H	A	H	H	H	H	A	A	H	A	H	-	H	H	B
AX.94616242	LG1.19	117.5251899	3B	NA	NA	B	B	B	A	A	A	A	H	B	H	H	H	H	H	H	A	A	B	A	H	A	A	B	B	B	B	H	A	H	H	A	H	H	H	H	A	A	H	A	H	H	H	H	B
AX.94419845	LG1.19	117.5251899	3B	71.33260972	592652553	B	B	B	A	A	A	A	H	B	H	H	H	H	H	H	A	A	B	A	H	A	A	B	B	B	B	H	A	H	H	A	H	H	H	H	A	A	H	A	H	H	H	H	B
AX.94396363	LG1.19	117.5251899	3B	71.86161063	597047650	B	B	B	A	A	A	A	H	B	H	H	H	H	H	H	A	A	B	A	H	A	A	B	B	B	B	H	A	H	H	A	H	H	H	H	A	A	H	A	H	H	H	H	B
AX.94385658	LG1.19	117.5251899	3B	NA	NA	B	B	B	A	A	A	A	H	B	H	H	H	H	H	H	A	A	-	A	H	A	A	B	B	B	B	H	A	H	H	A	H	H	H	H	A	A	H	A	H	H	H	H	B
AX.94567358	LG1.19	118.5457397	3B	NA	NA	B	B	B	A	A	A	A	H	B	H	H	H	H	H	H	A	A	B	-	H	A	A	B	B	B	B	H	A	H	H	A	H	H	H	H	A	A	H	A	H	H	H	H	B
AX.95629357	LG1.19	119.5662896	3B	NA	NA	B	B	B	A	A	A	A	H	B	H	H	H	H	H	H	A	A	B	A	H	A	A	B	B	B	B	H	A	H	H	A	H	H	H	H	A	A	H	A	H	H	H	H	B
AX.94891356	LG1.19	120.5868395	3B	78.08339965	648740125	B	B	B	A	A	A	A	H	B	H	H	H	H	H	H	A	A	B	A	H	A	A	B	B	B	B	H	A	H	H	A	H	H	H	H	A	A	H	A	H	H	H	H	B
AX.95141357	LG1.19	121.0970612	3B	74.87481455	622082245	B	B	B	A	A	A	A	H	B	H	H	H	H	H	H	A	A	B	A	H	A	A	B	B	B	B	H	A	H	H	A	H	H	H	H	A	A	H	A	H	H	H	H	B
AX.94631043	LG1.19	121.0970612	3B	77.93966683	647545950	B	B	B	A	A	A	A	H	B	H	H	H	H	H	H	A	A	B	A	H	A	A	B	B	B	B	H	A	H	H	A	H	H	H	H	A	A	H	A	H	H	H	H	B
AX.94561045	LG1.19	121.0970612	3B	77.33005687	642481129	B	B	B	A	A	A	A	H	B	H	H	H	H	H	H	A	A	-	A	H	A	A	B	B	B	B	H	A	H	H	A	H	H	H	H	A	A	H	A	H	H	H	H	B
AX.94653790	LG1.19	122.1176111	3B	NA	NA	B	B	B	A	A	A	A	H	B	H	H	H	H	H	H	A	A	H	A	H	A	A	B	B	B	B	H	A	H	H	A	H	H	H	H	H	A	H	A	H	H	H	H	B
AX.94429243	LG1.19	122.1176111	3B	79.41313041	659787924	B	B	B	A	A	A	A	H	B	H	H	H	H	H	H	A	A	H	A	H	A	A	B	B	B	B	H	A	H	H	A	H	H	H	H	A	A	H	A	H	H	H	H	B
AX.95631196	LG1.19	123.7508448	3B	NA	NA	B	B	B	A	A	A	A	H	B	H	H	H	H	H	H	A	A	H	A	H	A	A	B	B	B	B	H	A	H	H	A	H	H	-	H	A	A	H	A	H	H	H	H	B
AX.94848312	LG1.19	123.7508448	3B	NA	NA	B	B	B	A	A	A	A	H	B	H	H	H	H	H	H	A	A	H	A	H	A	A	B	B	B	B	H	A	H	H	A	H	H	H	H	A	A	H	A	H	H	H	H	B
AX.94620679	LG1.19	123.7508448	3B	NA	NA	B	B	B	A	A	A	A	H	B	H	H	H	H	H	H	A	A	H	A	H	A	A	B	B	B	B	H	A	H	H	A	H	H	H	H	A	A	H	A	H	H	H	H	B
AX.95629895	LG1.19	124.2610666	3B	NA	NA	B	B	B	A	A	A	A	H	B	H	H	H	H	H	H	A	A	H	A	H	A	A	B	B	B	B	H	A	H	H	A	H	H	H	H	A	A	H	A	H	H	H	H	B
AX.94633883	LG1.19	124.2610666	3B	80.89502737	672099965	B	B	B	A	A	A	A	H	-	H	H	H	-	H	H	A	A	H	A	-	A	A	B	H	-	-	H	A	H	H	A	H	H	H	H	A	A	-	A	H	H	H	H	B
AX.94561771	LG1.19	124.2610666	3B	NA	NA	B	B	B	A	A	A	A	H	B	H	H	H	H	H	H	A	A	H	A	H	A	A	B	B	B	B	H	A	H	H	A	H	H	H	H	A	A	H	A	H	H	H	H	B
AX.94550642	LG1.19	124.2610666	3B	NA	NA	B	B	B	A	A	A	A	H	B	H	H	H	H	H	H	A	A	H	-	H	A	A	B	B	B	B	H	A	H	H	A	-	H	B	H	A	A	H	A	H	H	H	H	B
AX.94439583	LG1.19	124.2610666	3B	80.76471476	671017289	B	B	B	A	A	A	A	H	B	H	H	H	H	H	H	A	A	H	A	H	A	A	B	B	B	B	H	A	H	H	A	H	H	-	H	A	A	H	A	H	H	H	H	B
AX.95203370	LG1.19	124.7712884	3B	80.63609599	669948686	B	B	B	A	A	A	A	H	B	H	H	H	H	H	H	A	A	H	A	H	A	A	B	B	B	B	H	A	H	H	A	H	H	H	H	-	A	H	A	H	H	H	H	B
AX.94514883	LG1.19	124.7712884	3B	NA	NA	B	B	B	A	A	A	A	H	B	H	H	H	H	H	H	A	A	H	A	H	A	A	B	B	B	B	H	A	H	H	A	H	H	H	H	A	A	H	A	H	H	H	H	B
AX.94842052	LG1.19	126.9154589	3B	NA	NA	B	B	B	A	A	A	A	H	B	H	H	H	H	H	H	A	A	H	A	H	A	A	B	B	B	B	H	A	H	H	A	B	H	H	H	A	A	H	A	H	H	H	H	B
AX.94738181	LG1.19	127.9360088	3B	81.65937722	678450411	B	B	B	A	A	A	A	H	B	H	H	H	H	H	H	A	A	H	H	H	A	A	B	B	B	B	H	A	H	H	A	B	H	H	H	A	A	H	A	H	H	H	H	B
AX.95092233	LG1.19	129.4670994	3B	84.08718046	698621323	B	B	B	A	A	A	A	H	-	H	H	H	H	H	H	A	A	H	H	H	A	A	B	B	B	B	H	A	H	H	A	B	H	H	H	A	A	H	A	H	H	H	H	B
AX.94879458	LG1.19	129.4670994	3B	NA	NA	B	B	B	A	A	A	A	H	B	H	H	H	H	H	H	A	A	H	H	H	A	A	B	B	B	B	H	A	-	-	A	B	H	B	H	A	A	H	A	H	H	H	H	B
AX.94811682	LG1.19	129.4670994	3B	84.95329616	705817270	B	B	B	A	A	A	A	H	B	H	H	H	H	H	H	A	A	H	H	H	A	A	B	B	B	B	H	A	H	H	A	B	H	H	H	A	A	H	A	H	H	H	H	B
AX.94777451	LG1.19	129.4670994	3B	82.99116304	689515284	B	B	B	A	A	A	A	H	B	H	H	H	H	H	H	A	A	H	H	H	A	A	B	B	B	B	H	A	H	H	A	B	H	H	H	A	A	H	A	H	H	H	H	B
AX.94744526	LG1.19	129.4670994	3B	NA	NA	B	B	B	A	A	A	A	H	B	H	H	H	H	H	H	A	A	H	H	H	A	A	B	B	B	B	H	A	H	H	A	B	H	H	H	A	A	H	A	H	H	H	H	B
AX.94651091	LG1.19	129.4670994	3B	83.26012873	691749931	B	B	B	A	A	A	A	H	B	H	H	H	H	H	H	A	A	H	H	H	A	A	B	B	B	B	H	A	H	H	A	B	H	H	H	A	A	H	A	H	H	H	H	B
AX.94617153	LG1.19	129.4670994	3B	NA	NA	B	B	B	A	A	A	A	H	B	H	H	H	H	H	H	A	A	H	H	H	A	A	B	B	B	B	H	A	H	H	A	B	H	H	H	A	A	H	A	H	H	H	H	B
AX.94609521	LG1.19	129.4670994	3B	82.77996815	687760614	B	B	B	A	A	A	A	H	B	H	H	H	H	H	H	A	A	H	H	H	A	A	B	B	B	B	H	A	H	H	A	B	H	H	H	A	A	H	A	H	H	H	H	B
AX.94452535	LG1.19	129.4670994	3B	84.08722211	698621669	B	B	B	A	A	A	A	H	B	H	H	H	H	H	H	A	A	H	H	H	A	A	B	B	B	B	H	A	H	H	A	B	H	H	H	A	A	H	A	H	H	H	H	B
AX.95005683	LG1.19	129.9773212	3B	NA	NA	B	B	B	A	A	A	A	H	B	H	H	H	H	H	H	A	A	H	H	H	A	A	B	B	B	B	H	A	H	H	A	B	H	H	H	A	A	H	A	H	H	H	H	B
AX.94966754	LG1.19	130.487543	3B	84.7743855	704330827	B	B	B	A	A	A	A	H	B	H	H	H	H	H	H	A	A	H	H	H	A	A	B	-	B	B	H	A	H	H	A	B	H	H	H	A	A	H	A	-	H	H	H	B
AX.94785822	LG1.19	131.5080929	3B	87.02531293	723032202	B	B	B	A	A	A	A	H	B	H	H	H	H	H	H	A	H	H	H	H	A	A	B	B	B	B	H	A	H	H	A	B	H	H	H	A	A	H	A	H	H	H	H	B
AX.94744673	LG1.19	131.5080929	3B	87.0546217	723275708	B	B	B	A	A	A	A	H	B	H	H	H	H	H	H	A	H	H	H	H	A	A	B	B	B	B	H	A	H	H	A	B	H	H	H	A	A	H	A	H	H	H	H	B
AX.94882180	LG1.19	132.0183147	3B	86.69115855	720255948	B	B	B	A	A	A	A	H	B	-	H	H	H	H	-	A	H	H	H	H	A	A	B	-	B	B	H	A	H	H	A	-	H	H	H	A	A	A	A	H	H	H	H	B
AX.94718440	LG1.19	132.0183147	3B	NA	NA	B	B	B	A	A	A	A	H	-	H	H	H	H	H	H	A	H	H	H	H	A	A	B	B	B	B	H	A	H	H	A	B	H	H	H	A	A	H	A	H	H	H	H	B
AX.94716868	LG1.19	132.0183147	3B	NA	NA	B	B	B	A	A	A	A	H	B	H	H	H	H	H	H	A	H	H	H	H	A	A	B	B	B	B	H	A	H	H	A	B	H	H	H	A	A	H	A	H	H	H	H	B
AX.94488313	LG1.19	132.0183147	3B	87.09948107	723648413	B	B	B	A	A	A	A	H	B	H	H	H	H	H	H	A	H	H	H	H	A	A	B	B	B	B	H	A	H	H	A	B	H	H	H	A	A	H	A	H	H	H	H	B
AX.94457937	LG1.19	132.0183147	3B	86.6865552	720217702	B	B	B	A	A	A	A	H	B	H	H	H	H	H	H	A	H	H	H	H	A	A	B	B	B	B	H	A	H	H	A	B	H	H	H	A	A	H	A	H	H	H	H	B
AX.94407509	LG1.19	132.0183147	3B	NA	NA	B	B	B	A	A	A	A	H	B	H	H	H	H	H	-	A	A	H	H	H	A	A	-	B	B	B	H	A	H	H	A	B	H	H	H	A	A	H	A	H	H	H	H	B
AX.94771710	LG1.19	143.867941	3B	NA	NA	B	B	B	A	A	A	A	H	H	H	H	H	H	H	H	A	H	B	H	H	A	A	B	B	H	B	H	A	H	H	A	H	H	H	H	A	H	H	A	A	H	H	B	B
AX.94451700	LG1.19	144.3781628	3B	89.70426582	745289740	B	B	B	A	A	A	A	H	H	H	H	H	H	H	H	A	H	B	H	H	A	A	B	B	H	B	H	A	H	H	A	H	H	H	H	A	A	H	A	A	H	H	B	B
AX.95075690	LG1.19	144.3781628	3B	89.75765991	745733354	B	B	B	A	A	A	A	H	H	H	H	H	H	H	H	A	H	B	H	H	A	A	B	B	H	B	H	A	H	H	A	H	H	H	H	A	H	H	A	A	H	H	B	B
AX.94520117	LG1.19	144.3781628	3B	89.70427003	745289775	B	B	B	A	A	A	A	H	H	H	H	H	H	H	H	A	H	B	H	H	A	A	B	B	H	B	H	A	H	H	A	H	H	H	H	-	A	H	A	A	H	H	B	B
AX.94518159	LG1.19	144.3781628	3B	NA	NA	B	-	B	A	A	A	A	H	H	H	H	H	H	H	H	-	H	B	H	H	A	A	B	B	H	B	H	A	H	H	-	H	H	H	H	A	H	H	A	A	H	H	B	B
AX.95244236	LG1.19	144.8883846	3B	90.31410062	750356429	B	B	B	A	A	A	A	H	H	H	H	H	H	H	H	A	H	B	H	H	A	A	B	B	H	B	H	A	H	H	A	H	H	H	H	A	H	H	A	A	H	H	B	B
AX.94413295	LG1.19	144.8883846	3B	90.31469773	750361390	B	B	B	A	A	A	A	H	H	H	H	H	H	H	H	A	H	B	H	H	A	A	B	B	H	B	H	A	H	H	A	H	H	H	H	A	H	H	A	A	H	H	B	B
AX.95221929	LG1.19	145.3986064	3B	90.33984789	750570345	B	B	B	A	A	A	A	H	H	H	H	H	H	H	H	A	H	B	H	H	A	A	B	B	H	B	H	A	H	H	A	H	H	H	H	A	H	H	A	A	H	H	B	B
AX.94711528	LG1.19	146.929697	3B	90.54504949	752275221	B	B	B	A	A	A	A	H	H	H	H	H	H	H	H	A	H	B	H	H	A	A	B	B	H	B	H	A	H	H	A	H	H	H	H	A	H	H	A	A	H	H	B	B
AX.94838908	LG1.19	147.9502469	3B	NA	NA	B	B	B	A	A	A	A	H	H	H	H	H	H	H	H	A	H	B	H	H	A	A	B	B	H	B	H	A	H	H	A	H	H	H	H	A	H	H	A	A	H	H	B	H
AX.95152515	LG1.19	148.4604687	3B	NA	NA	B	B	B	A	A	A	A	H	H	H	H	H	H	H	H	A	H	B	H	H	A	A	B	B	-	B	H	-	H	H	A	H	H	H	H	A	H	H	A	A	H	H	B	H
AX.95109768	LG1.19	159.4504215	3B	91.56032198	760710407	B	B	B	A	A	A	A	H	H	H	H	H	H	H	H	A	H	H	H	H	A	A	B	H	A	B	H	A	H	B	A	H	H	H	H	A	H	H	A	A	A	H	B	H
AX.94854022	LG1.19	163.1305219	3B	92.12394851	765393184	B	B	B	A	A	A	A	H	H	H	H	H	H	H	H	H	H	H	A	H	A	A	B	H	A	B	H	A	H	B	A	H	H	H	A	H	H	H	H	A	A	H	B	H
AX.94468169	LG1.19	163.1305219	3B	92.11667963	765332792	B	B	B	A	A	A	A	H	H	H	H	H	H	H	H	H	H	H	A	H	A	A	B	H	A	B	H	A	H	B	A	H	H	H	A	H	H	H	H	A	A	H	B	H
AX.95188387	LG1.19	165.2746924	3B	92.46828102	768254001	B	B	B	A	A	A	A	H	H	H	H	H	H	H	B	H	H	H	A	H	A	A	B	H	A	B	H	A	H	B	A	H	H	H	A	H	H	H	H	A	A	H	B	H
AX.94989383	LG1.19	165.2746924	3B	NA	NA	B	B	B	A	A	A	H	H	H	H	H	H	H	H	B	H	H	H	A	H	A	A	B	H	A	B	H	A	H	B	A	H	H	H	A	H	H	H	H	A	A	H	B	H
AX.94717298	LG1.19	165.2746924	3B	92.27655426	766661078	B	B	B	A	A	A	A	H	H	H	H	H	H	H	B	H	H	H	A	H	A	A	B	H	A	B	H	A	H	B	A	H	H	H	A	H	H	H	H	A	A	H	B	H
AX.94414229	LG1.19	165.2746924	3B	92.61626778	769483519	B	B	B	A	A	A	A	H	H	H	H	H	H	H	B	H	H	H	A	H	A	A	B	H	A	B	H	A	H	B	A	H	H	H	A	H	H	H	H	A	A	H	B	H
AX.94474153	LG1.19	168.4421882	3B	93.40443586	776031854	B	B	B	A	A	A	H	H	H	H	H	H	H	H	B	H	H	H	A	H	A	A	B	H	A	B	H	A	H	B	A	H	H	B	A	H	H	H	H	A	A	H	B	H
AX.94647273	LG1.19	168.95241	3B	93.38021958	775830658	B	B	B	A	A	A	H	H	H	H	H	H	H	H	B	H	H	H	A	H	A	A	B	H	A	B	H	A	H	B	A	H	H	B	A	H	H	H	H	A	A	H	B	H
AX.94527055	LG1.19	170.4835007	3B	93.67472252	778277476	B	B	B	A	A	A	H	H	H	H	H	H	H	H	B	H	H	H	A	A	A	A	B	H	A	B	H	A	H	B	A	H	H	H	A	H	H	H	H	A	A	H	B	H
AX.94405193	LG1.19	180.2011309	3B	NA	NA	B	B	B	A	A	A	H	A	H	A	H	H	H	B	B	H	H	H	A	A	A	B	B	H	A	B	H	H	H	H	A	H	H	B	A	H	H	H	H	A	H	H	H	H
AX.94511266	LG1.19	184.4973873	3B	NA	NA	B	B	B	A	A	A	H	A	H	A	H	H	H	B	B	H	H	H	A	A	A	B	B	H	A	B	H	H	H	H	A	H	H	B	A	H	H	H	H	A	H	H	H	H
AX.94424152	LG1.19	185.0076091	3B	94.70731829	786856589	B	B	B	A	A	A	H	A	H	A	H	H	H	B	B	H	H	H	A	A	A	B	B	H	A	B	H	H	H	H	A	H	H	B	A	H	H	H	H	A	H	H	H	H
AX.95119115	LG1.19	185.5178309	3B	NA	NA	B	B	B	A	A	A	H	A	H	A	H	H	H	B	B	H	H	H	A	A	A	B	B	H	A	B	H	H	H	H	A	H	H	B	A	H	H	H	H	A	H	H	H	H
AX.95103902	LG1.19	191.8784521	3B	NA	NA	B	B	B	A	A	A	H	A	B	A	H	H	H	B	B	A	H	H	A	H	A	B	B	A	B	B	A	H	H	H	B	H	H	B	A	H	H	H	H	A	H	H	H	H
AX.95229979	LG1.19	192.899002	3B	95.81006489	796018536	B	B	B	A	A	A	H	A	B	A	H	H	H	B	B	A	H	H	A	H	A	B	B	A	B	B	A	H	H	H	B	H	H	B	A	H	H	H	H	A	H	H	H	H
AX.95085345	LG1.19	192.899002	3B	95.84557228	796313542	B	-	B	A	A	A	H	A	B	A	H	H	H	B	B	A	H	H	A	H	A	B	B	A	B	B	A	H	H	H	B	H	H	B	A	H	H	H	H	A	H	H	H	H
AX.94965697	LG1.19	192.899002	3B	NA	NA	B	B	B	A	A	A	H	A	B	A	H	H	H	B	B	A	H	H	A	H	A	B	B	A	B	B	A	H	H	H	B	H	H	B	A	H	H	H	H	A	H	H	H	H
AX.94724702	LG1.19	192.899002	3B	95.84539836	796312097	B	B	B	A	A	A	H	A	B	A	H	H	H	B	B	A	H	H	A	H	A	B	B	A	B	B	A	H	H	H	B	H	H	B	A	H	H	H	H	A	H	H	H	H
AX.94657300	LG1.19	192.899002	3B	95.80805533	796001840	B	B	B	A	A	A	H	A	B	A	H	H	H	B	B	A	H	H	A	H	A	B	B	A	B	B	A	H	H	H	B	H	H	B	A	H	H	H	H	A	H	H	H	H
AX.94460257	LG1.19	192.899002	3B	95.84521481	796310572	B	B	B	A	A	A	H	A	B	A	H	H	H	B	B	A	H	H	A	H	A	B	B	A	B	B	A	H	H	H	B	H	H	B	A	H	H	H	H	A	H	H	H	H
AX.95630742	LG1.19	193.4092238	3B	NA	NA	B	B	B	A	A	A	H	A	B	A	H	H	H	B	B	A	H	H	A	H	A	B	B	A	B	B	A	H	H	H	B	H	H	-	A	H	H	H	H	A	H	H	H	H
AX.95153570	LG1.19	194.7683124	3B	96.42875421	801158791	B	B	B	A	A	A	H	A	B	A	H	H	H	B	B	A	A	H	A	H	A	B	B	A	B	B	A	H	H	H	B	H	H	B	A	H	H	H	H	A	H	H	H	H
AX.94796636	LG1.19	194.7683124	3B	NA	NA	B	B	B	A	A	A	H	A	B	A	H	H	H	B	B	A	A	H	A	H	A	B	B	A	B	B	A	H	H	H	B	H	H	B	A	H	H	H	H	A	H	H	H	H
AX.95632612	LG1.19	195.7888623	3B	NA	NA	B	B	B	A	A	A	-	A	B	A	H	H	H	B	H	A	A	-	A	H	H	B	B	A	B	B	A	H	H	H	B	H	H	-	A	H	H	H	H	A	H	H	H	H
AX.95154039	LG1.19	196.8094122	3B	96.79836482	804229626	B	B	B	A	A	A	H	A	B	A	H	H	H	B	B	A	A	H	A	H	A	B	B	A	B	B	A	H	H	H	B	H	H	B	A	H	H	H	H	A	H	H	H	H
AX.94977862	LG1.19	196.8094122	3B	96.8513155	804669556	B	B	B	A	A	A	-	A	B	-	H	H	H	B	B	H	A	H	A	H	H	B	B	A	B	B	A	-	H	H	B	H	H	B	A	H	H	H	H	A	H	H	H	H
AX.94959965	LG1.19	196.8094122	3B	NA	NA	B	B	B	A	A	A	H	A	B	A	-	H	H	B	B	A	-	H	A	H	H	B	B	A	B	B	A	H	H	H	B	H	H	B	A	H	H	H	H	A	H	H	H	H
AX.94665227	LG1.19	196.8094122	3B	NA	NA	B	B	B	A	A	A	H	A	B	A	H	H	H	B	B	A	A	H	A	H	H	B	B	A	B	B	A	H	H	H	B	H	H	-	A	H	H	H	H	A	H	H	H	H
AX.94606220	LG1.19	196.8094122	3B	96.79836374	804229617	B	B	B	A	A	A	H	A	B	A	H	H	H	B	B	A	A	H	A	H	A	B	B	A	B	B	A	H	H	H	B	H	H	B	A	H	H	H	H	A	H	H	H	H
AX.94403562	LG1.19	196.8094122	3B	97.16658875	807288940	B	B	B	A	A	A	H	A	B	A	H	H	H	B	B	A	A	H	A	H	H	B	B	A	B	B	A	H	B	H	B	H	H	B	A	H	H	H	H	A	H	H	H	H
AX.94661694	LG1.19	197.829962	3B	NA	NA	B	B	B	A	A	A	A	A	H	A	A	A	A	H	H	A	A	A	A	A	A	H	H	A	H	H	A	A	A	A	H	A	A	H	A	A	A	A	A	A	A	A	A	A
AX.94463982	LG1.2	0	7A	7.317878194	53911265	B	B	B	A	A	A	H	A	B	H	B	A	B	B	H	A	H	B	B	H	A	H	H	H	B	B	H	A	A	H	A	A	H	H	H	H	H	B	A	H	H	H	H	H
AX.95249973	LG1.2	1.531090631	7A	7.465391945	54998008	B	B	B	A	A	A	H	A	-	H	B	A	B	B	H	A	H	B	B	H	A	H	H	H	B	B	H	A	A	H	A	A	H	H	H	H	H	B	A	H	H	H	H	H
AX.94490413	LG1.2	1.531090631	7A	7.465399139	54998061	B	B	B	A	A	A	H	A	B	H	B	A	B	B	H	A	H	B	B	H	A	H	H	H	B	B	H	A	A	H	A	A	H	H	H	H	H	B	A	H	H	H	H	H
AX.94987591	LG1.2	3.062181262	7A	8.487563013	62528406	B	B	B	A	A	A	H	A	B	H	B	A	B	B	H	-	H	B	B	H	A	H	H	H	B	B	H	A	A	H	A	A	H	H	H	H	H	B	A	H	H	H	H	H
AX.94979512	LG1.2	3.062181262	7A	8.39105236	61817406	B	B	B	A	A	A	H	A	B	-	B	A	B	B	H	A	H	B	B	H	A	H	H	H	B	B	H	A	A	H	A	-	H	H	H	H	H	B	A	H	H	H	H	H
AX.94802515	LG1.2	3.062181262	7A	8.391013945	61817123	B	-	B	A	A	A	H	A	B	H	B	A	B	B	H	A	H	B	B	H	A	H	H	H	B	B	H	A	A	H	A	A	H	H	H	H	H	B	A	H	H	H	H	H
AX.94446701	LG1.2	3.062181262	7A	NA	NA	B	B	B	A	A	A	H	A	B	H	B	A	B	B	H	A	H	B	B	H	A	H	H	H	B	B	H	A	A	H	A	A	H	H	H	H	H	B	A	H	H	H	H	H
AX.94496109	LG1.2	8.388358539	7A	NA	NA	B	B	B	A	A	A	A	A	B	H	B	H	B	B	H	A	H	B	B	H	A	H	H	A	B	B	H	H	A	H	A	A	H	H	H	H	H	B	A	H	H	H	B	H
AX.95083969	LG1.2	8.898580329	7A	8.989719072	66227821	B	B	B	A	A	A	A	A	B	H	B	H	H	B	H	A	H	B	B	H	A	H	H	A	B	B	H	H	A	H	A	A	H	H	A	H	H	B	A	H	H	H	B	H
AX.95075520	LG1.2	8.898580329	7A	9.165316472	67521458	B	B	B	A	A	A	A	A	H	-	B	H	H	B	H	A	H	B	B	H	A	H	H	A	B	B	H	H	A	H	A	A	H	H	A	H	H	B	A	H	H	H	B	H
AX.94847486	LG1.2	8.898580329	7A	8.955527288	65975928	B	B	B	A	A	A	A	A	B	H	B	H	H	B	H	A	H	B	B	H	A	H	H	A	B	B	H	H	A	H	A	A	H	H	A	H	H	B	A	H	H	H	B	H
AX.94755613	LG1.2	8.898580329	7A	NA	NA	B	B	B	A	A	A	A	A	B	H	B	H	H	B	H	A	H	B	B	H	A	H	H	A	B	B	H	H	A	-	A	A	H	-	A	-	H	B	A	H	H	H	B	H
AX.94734272	LG1.2	8.898580329	7A	NA	NA	B	B	B	A	A	A	A	A	B	-	B	H	H	B	H	A	H	B	B	H	A	H	H	A	B	B	-	H	A	H	A	A	H	H	A	H	H	B	A	H	H	H	B	H
AX.94486577	LG1.2	8.898580329	7A	9.186114722	67674680	B	B	B	A	A	A	A	A	B	H	B	H	H	B	H	A	H	B	B	H	A	H	H	A	B	B	H	H	A	-	A	A	H	H	A	H	H	B	A	H	H	H	B	H
AX.94399059	LG1.2	8.898580329	7A	9.178607252	67619372	B	B	B	A	A	A	A	A	B	H	B	H	H	B	H	A	H	B	B	H	A	H	H	A	B	B	H	H	A	H	A	A	H	H	A	H	H	B	A	H	H	H	B	H
AX.94908459	LG1.2	13.81229728	7A	NA	NA	B	B	B	A	A	A	A	A	B	H	B	H	H	B	H	-	H	B	B	H	A	H	H	A	B	B	H	H	A	H	A	A	H	H	A	H	H	-	A	H	B	H	B	H
AX.94586475	LG1.2	13.81229728	7A	NA	NA	B	B	B	A	A	A	A	A	B	H	B	H	H	B	H	A	H	B	B	H	A	H	H	A	B	B	H	H	A	H	A	A	H	-	A	H	H	B	A	H	B	H	B	H
AX.94544370	LG1.2	14.32251907	7A	NA	NA	B	B	B	A	A	A	A	A	B	H	B	H	H	B	H	A	H	B	B	H	A	H	H	A	B	B	H	H	A	H	A	A	H	H	A	H	H	B	A	H	B	H	B	H
AX.94482222	LG1.2	14.32251907	7A	NA	NA	B	B	B	A	A	A	A	A	B	H	B	H	H	B	H	A	H	B	B	H	A	H	H	A	B	B	H	H	A	H	A	A	H	H	A	H	H	B	A	H	B	H	B	H
AX.94454991	LG1.2	14.32251907	7A	NA	NA	B	B	B	A	A	A	A	A	B	H	B	H	H	B	H	A	H	B	B	H	A	H	H	A	B	B	H	H	A	H	A	A	H	H	A	H	H	B	A	H	B	H	B	H
AX.94513729	LG1.2	17.49001486	7A	NA	NA	B	B	B	A	A	A	H	A	B	H	B	H	H	B	H	A	H	B	H	H	A	H	H	A	B	B	H	H	A	H	A	A	H	H	A	B	H	B	A	H	B	H	B	H
AX.94482712	LG1.2	20.1455702	7A	11.25777114	82936702	B	B	B	A	A	A	H	A	B	H	B	H	H	B	H	A	H	H	H	H	A	H	H	A	B	B	H	H	A	H	A	A	H	H	A	B	H	B	A	H	B	H	B	H
AX.94799496	LG1.2	20.65579199	7A	NA	NA	B	B	B	A	A	A	H	A	B	H	B	H	H	B	H	A	H	H	H	H	A	H	H	A	B	B	H	H	A	H	A	A	H	H	A	B	H	B	A	H	B	H	B	H
AX.94415996	LG1.2	21.16601378	7A	NA	NA	B	B	B	A	A	A	H	A	B	H	B	H	H	B	H	A	H	H	H	-	A	H	H	A	B	B	H	H	A	H	A	A	H	H	A	B	H	B	A	H	B	H	B	H
AX.95683847	LG1.2	21.67623557	7A	NA	NA	B	B	B	A	A	A	H	A	B	H	B	H	H	B	H	A	H	H	H	H	A	H	H	A	B	B	H	H	A	H	A	A	H	H	A	B	H	B	A	H	B	H	B	H
AX.95632295	LG1.2	21.67623557	7A	NA	NA	B	B	B	A	A	A	H	A	B	H	B	H	H	B	H	A	H	H	H	H	A	H	H	A	B	B	H	H	A	H	A	A	H	H	A	B	H	B	A	H	B	H	B	H
AX.94682492	LG1.2	21.67623557	7A	11.30529714	83286829	B	B	B	A	A	A	H	A	B	H	B	H	H	B	H	A	H	H	H	H	A	H	H	A	B	B	H	H	H	H	A	A	H	H	A	B	H	B	A	H	B	H	B	H
AX.94505773	LG1.2	21.67623557	7A	11.35207562	83631449	B	-	B	A	A	A	H	A	B	H	B	H	H	B	H	A	H	H	H	H	A	H	H	A	B	B	H	H	A	H	A	A	H	H	A	H	H	B	A	H	B	H	B	H
AX.95203408	LG1.2	24.22947295	7A	11.49718543	84700482	B	B	B	A	A	A	H	A	B	-	B	H	H	B	H	A	H	H	H	H	A	B	H	A	B	B	H	B	A	H	A	A	H	H	A	-	H	B	A	H	B	H	B	H
AX.95131865	LG1.2	24.22947295	7A	11.39355131	83937003	B	B	B	A	A	A	H	A	B	H	B	H	H	B	H	A	H	H	H	H	A	B	H	A	B	B	H	B	A	H	A	A	H	H	A	B	H	B	A	H	B	H	B	H
AX.94580707	LG1.2	24.22947295	7A	11.37344384	83788870	B	B	B	A	A	A	H	A	B	H	B	H	H	B	H	A	H	H	H	H	A	B	H	A	B	B	H	H	A	H	A	A	H	H	A	B	H	B	A	H	B	H	B	H
AX.94535286	LG1.2	24.22947295	7A	11.37399915	83792961	B	B	B	A	A	A	H	A	B	H	B	H	H	B	H	A	H	H	H	H	A	B	H	A	B	B	H	B	A	H	A	A	H	H	A	B	H	B	A	H	B	H	B	H
AX.94463536	LG1.2	24.22947295	7A	NA	NA	B	B	B	A	A	A	H	A	B	H	B	H	H	B	H	A	H	H	H	H	A	B	H	A	B	B	H	B	A	H	A	-	H	H	A	B	H	B	A	H	B	H	B	H
AX.94905285	LG1.2	24.73969474	7A	11.59732602	85438224	B	B	B	A	A	A	H	A	B	H	H	H	H	B	H	A	H	H	H	H	A	B	H	H	B	B	H	B	A	H	A	A	H	H	A	B	H	B	A	H	B	H	B	H
AX.94789937	LG1.2	24.73969474	7A	11.59456834	85417908	B	B	B	A	A	A	H	A	B	H	H	H	H	B	H	A	H	H	H	H	A	B	H	H	B	B	H	B	A	H	A	A	H	H	A	B	H	B	A	H	B	H	B	H
AX.94911044	LG1.2	25.7602446	7A	12.30107627	90622796	B	B	B	A	A	A	H	A	B	H	H	H	H	B	H	A	H	H	H	H	A	B	H	H	B	B	H	B	A	H	A	A	H	H	A	B	H	B	A	H	B	H	B	A
AX.94621634	LG1.2	25.7602446	7A	NA	NA	B	B	B	A	A	A	H	A	B	H	H	H	H	B	H	A	H	H	H	H	A	B	H	H	B	B	H	B	A	H	A	A	H	H	A	B	H	B	A	H	B	H	B	H
AX.95172628	LG1.2	26.27046639	7A	NA	NA	B	B	B	A	A	A	H	A	B	H	H	H	H	B	H	A	H	H	H	H	A	B	H	H	B	B	H	B	A	H	A	A	H	H	A	B	H	B	A	H	B	H	B	H
AX.94437266	LG1.2	26.27046639	7A	12.07903702	88987019	B	B	B	A	A	A	H	A	B	H	H	H	H	B	H	A	H	H	H	H	A	B	H	H	B	B	H	B	A	H	A	A	H	H	A	B	H	B	A	H	B	H	B	H
AX.94390614	LG1.2	26.27046639	7A	NA	NA	B	B	B	A	A	A	H	A	B	H	H	H	H	B	H	A	H	H	H	H	A	B	H	H	B	B	H	B	A	H	A	A	H	H	A	B	H	B	A	H	B	H	B	H
AX.94476470	LG1.2	26.78068818	7A	12.20424134	89909407	B	B	B	A	A	A	H	A	B	B	B	-	H	B	H	A	H	B	H	H	A	B	H	-	B	B	H	B	A	H	A	A	H	H	A	B	H	B	A	H	B	H	B	A
AX.94480941	LG1.2	34.91286867	7A	14.77067082	108816453	B	B	B	A	A	A	H	A	B	H	H	H	H	B	H	A	H	H	H	H	A	B	H	H	B	B	A	B	A	H	A	A	H	H	A	B	H	B	A	H	B	H	B	A
AX.94780071	LG1.2	37.568424	7A	15.23878115	112265051	B	B	B	A	A	A	H	A	B	H	H	H	H	B	H	A	H	H	H	H	A	B	H	B	B	B	A	B	A	H	A	A	H	H	-	B	H	B	A	H	B	H	B	A
AX.95247320	LG1.2	39.61037478	7A	15.63780057	115204652	B	B	B	A	A	A	H	A	B	H	H	H	H	B	H	A	H	H	H	H	A	B	H	H	B	B	A	B	A	H	A	A	H	H	A	B	H	B	A	H	B	H	B	A
AX.95090243	LG1.2	40.63092464	7A	NA	NA	B	B	B	A	A	A	H	A	B	H	H	H	H	B	H	A	H	H	H	H	A	B	H	H	B	B	A	B	A	H	A	A	H	H	-	B	H	B	A	H	B	H	B	A
AX.95133592	LG1.2	43.28647997	7A	16.03684973	118144472	B	B	B	A	A	A	H	A	B	H	H	H	H	B	H	A	H	H	H	H	A	B	H	H	B	B	A	B	A	H	A	A	H	H	A	B	H	B	A	H	B	H	B	A
AX.94702559	LG1.2	43.28647997	7A	NA	NA	B	B	B	A	A	A	H	A	B	H	H	H	H	B	H	A	H	H	H	H	A	B	H	H	B	B	A	B	A	H	A	A	H	H	A	B	H	B	A	H	B	H	B	A
AX.94523932	LG1.2	43.28647997	7A	15.92860332	117347014	B	B	B	A	A	A	H	A	B	H	H	H	H	B	H	A	H	H	H	H	A	B	H	H	B	B	A	B	A	H	A	A	H	H	A	B	H	B	A	H	B	H	B	A
AX.94538499	LG1.2	44.30702984	7A	16.06171703	118327671	B	B	B	A	A	A	H	A	B	H	H	H	H	B	H	A	H	H	A	H	A	-	H	H	B	B	A	B	A	H	A	A	H	H	A	-	H	B	A	H	B	H	B	A
AX.95229802	LG1.2	44.81725163	7A	16.0616269	118327007	B	B	B	A	A	A	H	A	B	H	H	H	H	B	H	A	H	H	H	H	A	B	H	H	B	B	A	B	A	H	A	A	H	H	A	B	H	B	A	H	B	H	B	A
AX.94523322	LG1.2	44.81725163	7A	NA	NA	B	B	B	A	A	A	H	A	B	H	H	H	H	B	H	A	H	H	H	H	A	B	H	H	B	B	A	B	A	H	A	A	H	H	A	B	H	B	A	H	B	H	B	A
AX.94578662	LG1.2	45.83780149	7A	NA	NA	B	B	B	A	A	A	H	A	B	H	H	H	H	B	H	A	H	H	H	H	A	B	H	H	B	B	A	B	A	H	A	A	H	H	A	B	H	B	A	H	B	H	B	A
AX.95138325	LG1.2	46.85835135	7A	NA	NA	B	B	B	A	A	A	H	A	B	H	H	H	H	B	H	A	H	H	H	H	A	B	H	H	B	B	A	B	A	H	A	A	H	H	A	B	H	B	A	H	B	H	B	A
AX.95100889	LG1.2	46.85835135	7A	17.03332371	125485558	B	B	B	A	A	A	H	A	B	H	H	H	H	B	H	A	H	H	H	H	A	B	H	H	B	B	A	B	A	H	A	A	H	H	A	B	H	B	A	H	B	H	B	A
AX.94911832	LG1.2	46.85835135	7A	17.00273459	125260206	B	B	B	A	A	A	H	A	B	H	H	H	H	B	H	A	H	H	H	H	A	B	H	H	B	B	A	B	A	H	A	A	H	H	A	B	H	B	A	H	B	H	B	A
AX.94889819	LG1.2	46.85835135	7A	16.82074319	123919464	B	B	B	A	A	A	H	A	B	H	H	H	H	B	H	A	H	-	H	H	A	B	H	H	B	B	A	B	A	H	A	A	H	H	A	B	H	B	A	H	B	H	B	A
AX.94436598	LG1.2	46.85835135	7A	16.42038659	120970012	B	B	B	A	A	A	H	A	B	H	H	H	H	B	H	A	H	H	H	H	A	B	H	H	B	B	A	B	A	H	A	A	H	B	A	B	H	B	A	H	B	H	B	A
AX.94403245	LG1.2	46.85835135	7A	16.09523324	118574587	B	B	B	A	A	A	H	A	B	H	H	H	H	B	H	A	H	H	H	H	A	B	H	H	B	B	A	B	A	H	A	A	H	H	A	B	H	B	A	H	B	H	B	A
AX.94404264	LG1.2	47.36857314	7A	17.10874455	126041188	B	B	B	A	A	A	H	A	-	H	H	H	H	B	H	A	H	H	H	H	A	B	H	H	B	B	A	B	A	H	A	A	H	H	A	B	H	B	A	H	B	H	B	A
AX.94716136	LG1.2	48.38912301	7A	NA	NA	B	B	B	A	A	A	H	A	B	H	H	H	H	B	H	A	H	H	H	H	A	B	H	H	B	B	A	B	A	H	A	A	H	H	A	B	H	B	A	H	B	H	B	A
AX.95217657	LG1.2	48.8993448	7A	NA	NA	B	B	B	A	A	A	H	A	B	H	H	H	H	B	H	A	H	H	H	H	A	B	H	H	B	B	A	B	A	H	A	A	H	H	A	B	H	B	A	H	H	H	B	A
AX.94698211	LG1.2	49.40956659	7A	17.54557742	129259363	B	B	B	A	A	A	H	A	B	H	H	H	H	B	H	A	H	H	H	H	A	B	H	H	B	B	A	B	A	H	A	A	H	H	A	B	H	B	A	H	H	H	B	A
AX.94573292	LG1.2	50.43011645	7A	NA	NA	B	B	B	A	A	A	H	A	B	H	H	H	H	B	H	A	H	H	H	H	A	B	H	H	B	H	A	B	A	H	A	A	H	H	A	B	H	B	A	H	H	B	B	A
AX.94530737	LG1.2	51.45066631	7A	NA	NA	B	B	B	A	A	A	H	A	B	H	H	H	H	B	H	A	H	H	H	H	A	B	H	H	B	H	A	B	A	H	A	A	H	H	A	B	H	B	A	H	H	B	B	A
AX.94533089	LG1.2	53.59483686	7A	22.06053472	162521335	B	B	B	A	A	A	H	A	B	H	H	H	H	B	H	A	H	H	H	H	A	B	H	H	B	H	A	B	A	H	A	A	H	H	A	B	H	B	A	H	H	B	B	A
AX.94457603	LG1.2	53.59483686	7A	21.65820733	159557364	B	B	B	A	A	A	H	A	B	H	H	H	H	B	H	A	H	H	H	H	A	B	H	H	B	H	A	B	A	H	A	A	H	H	A	B	H	B	A	H	H	B	B	A
AX.95629870	LG1.2	59.12751195	7A	NA	NA	B	B	B	A	A	A	H	A	B	H	H	H	H	B	H	A	H	H	H	H	H	B	H	H	B	H	A	B	A	H	H	A	H	H	A	B	H	B	A	H	H	B	B	A
AX.95203375	LG1.2	69.05173395	7A	82.97595787	611289056	B	B	B	A	A	A	H	A	B	H	H	H	H	B	H	A	H	H	H	H	H	B	H	H	B	H	H	B	H	H	H	A	H	H	H	B	H	H	A	H	H	B	B	A
AX.95083772	LG1.2	69.05173395	7A	83.12419959	612381162	B	B	B	A	A	A	H	A	B	H	H	H	H	H	H	A	H	H	H	H	H	B	H	H	B	H	H	B	H	H	H	A	H	H	H	B	H	H	A	H	H	B	B	A
AX.94427539	LG1.2	69.05173395	7A	NA	NA	B	B	B	A	A	A	H	A	B	H	H	H	H	H	H	A	H	H	H	H	H	B	H	H	B	H	H	B	H	H	H	A	H	H	H	B	H	H	A	H	H	B	B	A
AX.94402253	LG1.2	69.05173395	7A	NA	NA	B	B	B	A	A	A	H	A	B	H	H	H	H	H	H	A	H	H	H	H	H	B	H	H	B	H	H	B	H	H	H	A	H	H	H	B	H	H	A	H	H	B	B	A
AX.94928304	LG1.2	69.56195574	7A	83.12420203	612381180	B	B	B	A	A	A	H	A	B	H	H	H	H	H	H	A	H	H	H	H	H	B	H	H	B	H	H	B	H	H	H	A	H	H	H	B	H	H	A	H	H	B	B	A
AX.94387533	LG1.2	70.58250561	7A	83.86717321	617854695	B	B	B	A	A	A	H	A	B	H	H	H	H	H	H	A	H	H	H	H	H	B	H	H	B	H	H	B	H	H	H	A	H	H	H	B	H	H	A	H	H	B	B	A
AX.95215457	LG1.2	71.0927274	7A	83.8444985	617687649	B	B	B	A	A	A	H	A	B	H	H	H	H	H	H	A	H	H	H	H	H	B	H	H	B	H	H	B	H	H	H	A	H	H	H	B	H	H	A	H	H	B	B	A
AX.95208984	LG1.2	71.0927274	7A	83.84450312	617687683	B	B	B	A	A	A	H	A	B	H	H	H	H	H	H	A	H	H	H	H	H	B	H	H	B	H	H	B	H	H	H	A	H	H	H	B	H	H	A	H	H	B	B	A
AX.94847471	LG1.2	72.21536499	7A	NA	NA	B	B	B	A	A	A	H	A	B	-	A	H	H	H	H	A	H	H	B	-	H	B	H	H	B	H	H	B	H	H	H	A	H	-	H	B	H	H	A	H	H	B	B	A
AX.94714903	LG1.2	72.72558678	7A	85.27638824	628236470	B	B	B	A	A	A	H	A	B	H	H	H	H	H	H	A	H	H	B	H	H	B	H	H	B	H	H	B	H	H	H	A	H	H	H	B	H	H	A	H	H	B	B	A
AX.94678414	LG1.2	72.72558678	7A	NA	NA	B	B	B	A	A	A	H	A	B	H	H	H	H	H	H	A	H	H	B	H	H	B	H	H	B	H	H	B	H	H	H	A	H	H	H	B	H	H	A	H	H	B	B	A
AX.94669946	LG1.2	72.72558678	7A	84.92403395	625640654	B	B	B	A	A	A	-	A	H	H	H	H	H	H	H	A	H	H	B	-	H	B	H	H	B	H	H	B	H	H	H	A	H	H	H	B	H	H	A	H	H	B	B	A
AX.94499795	LG1.2	72.72558678	7A	85.09807456	626922822	B	B	B	A	A	A	H	A	B	H	H	H	H	H	H	A	H	H	B	H	H	B	H	H	B	H	H	B	H	H	H	A	H	H	H	B	H	H	A	H	H	B	B	A
AX.94385333	LG1.2	72.72558678	7A	NA	NA	B	B	B	A	A	A	H	-	B	-	H	H	H	-	H	-	H	H	B	H	H	B	H	H	B	H	H	B	H	H	-	A	H	B	H	B	H	-	A	H	H	B	B	A
AX.94760514	LG1.2	73.74613664	7A	84.88862758	625379813	B	B	B	A	A	A	H	A	B	H	H	H	H	H	H	A	H	H	B	H	H	B	H	H	B	H	H	B	H	H	H	A	H	H	H	B	H	H	A	H	H	B	B	A
AX.95198448	LG1.2	75.37937033	7A	84.90981947	625535935	B	B	B	A	A	A	H	A	B	H	H	H	H	H	H	-	H	H	B	H	H	B	H	H	B	H	H	B	H	H	H	A	H	A	H	B	H	H	A	H	H	B	B	A
AX.94403214	LG1.2	77.52354088	7A	86.1679451	634804625	B	B	B	A	A	A	H	A	B	H	H	H	H	-	H	A	H	-	B	H	H	B	H	H	B	H	H	B	H	H	H	A	H	H	H	B	H	H	A	H	H	B	B	A
AX.94598447	LG1.2	79.15677457	7A	86.26223655	635499276	B	B	B	A	A	A	H	A	B	H	H	H	H	H	H	A	H	H	B	H	H	B	H	H	B	H	H	B	H	H	H	A	H	H	H	B	H	H	A	H	H	B	B	A
AX.94514063	LG1.2	79.15677457	7A	86.36146403	636230291	B	B	B	A	A	A	H	A	B	H	H	H	H	H	H	A	-	H	B	H	H	B	H	H	B	H	H	B	H	H	H	A	H	H	H	B	H	H	A	H	H	B	B	A
AX.94478207	LG1.2	79.15677457	7A	86.45101397	636890011	B	B	B	A	A	A	H	A	B	H	H	H	H	H	H	A	H	H	B	H	H	B	H	H	B	H	H	B	H	H	H	A	H	H	H	B	H	H	A	H	H	B	B	A
AX.94463985	LG1.2	79.15677457	7A	86.26180626	635496106	B	B	B	A	A	A	H	A	B	H	H	H	H	H	H	A	H	H	B	H	H	B	H	H	B	H	H	B	H	H	H	A	H	H	H	B	H	H	A	H	H	B	B	A
AX.94381170	LG1.2	79.15677457	7A	86.45263049	636901920	B	B	B	A	A	A	H	A	B	H	H	H	H	H	H	A	H	H	B	H	H	B	H	H	B	H	H	B	H	H	H	A	H	H	H	B	H	H	A	H	H	B	B	A
AX.94600303	LG1.2	79.66699636	7A	NA	NA	B	B	B	A	A	A	H	A	B	H	H	H	H	H	H	A	H	H	B	H	H	B	H	H	B	H	H	B	H	H	H	A	H	H	H	B	H	H	A	H	H	B	B	A
AX.94431310	LG1.2	79.66699636	7A	86.69622283	638696480	B	B	B	A	A	A	H	A	B	H	H	H	H	H	H	A	H	H	B	H	H	B	H	H	B	H	H	B	H	H	H	A	H	H	H	B	H	H	A	B	H	B	B	A
AX.94894168	LG1.2	84.0660671	7A	87.24467211	642736940	B	B	B	A	A	A	H	A	H	H	H	H	H	H	H	A	H	H	B	H	H	B	H	H	B	H	H	B	H	H	H	A	H	H	H	B	H	H	A	B	H	B	B	A
AX.94404884	LG1.2	84.57628889	7A	NA	NA	B	B	B	A	A	A	H	A	H	H	H	H	H	H	H	A	H	H	B	H	H	B	H	H	B	H	H	B	H	H	H	A	H	H	H	B	H	H	A	B	H	B	B	A
AX.94849975	LG1.2	87.23184422	7A	87.55668223	645035538	B	B	B	A	A	A	H	A	H	H	H	H	H	H	H	A	H	H	B	H	H	B	H	H	B	H	H	B	H	H	H	A	H	H	H	B	H	H	A	B	H	B	B	A
AX.95629888	LG1.2	87.74206601	7A	NA	NA	B	B	B	A	A	A	H	A	H	H	H	H	H	H	H	A	H	H	B	H	H	B	H	H	B	H	H	B	H	-	H	A	H	H	H	B	H	H	A	B	H	B	B	A
AX.95179073	LG1.2	87.74206601	7A	87.863776	647297917	B	B	B	A	A	A	H	A	H	H	H	H	H	H	H	A	H	H	B	H	H	B	H	H	B	H	H	B	H	H	H	A	H	H	H	B	H	H	A	B	H	B	B	A
AX.95161081	LG1.2	87.74206601	7A	NA	NA	B	B	B	A	A	A	H	A	H	H	H	H	H	H	H	A	H	H	B	H	H	B	H	H	B	H	H	B	H	H	H	A	H	H	H	B	H	H	A	B	H	B	B	A
AX.94976788	LG1.2	87.74206601	7A	87.55577047	645028821	B	B	B	A	A	A	H	A	H	H	H	H	H	H	H	A	H	H	B	H	H	B	H	H	B	H	H	B	H	H	H	A	H	H	H	B	H	H	A	B	H	B	B	A
AX.94667462	LG1.2	87.74206601	7A	87.86523642	647308676	B	B	B	A	A	A	H	A	H	H	H	H	H	H	H	A	H	H	B	H	H	B	H	H	B	H	H	B	H	H	H	A	H	H	H	B	H	H	A	B	H	B	B	A
AX.94439073	LG1.2	87.74206601	7A	87.86522964	647308626	B	B	B	A	A	A	H	A	H	H	H	H	H	H	H	A	H	H	B	H	H	B	H	H	B	H	H	B	H	H	H	A	H	H	H	B	H	H	A	B	H	B	B	A
AX.94463677	LG1.2	88.76261587	7A	88.60512089	652759451	B	B	B	A	A	A	H	A	H	H	H	H	H	H	H	A	H	H	B	H	H	B	H	H	B	H	H	B	H	H	H	A	H	H	H	B	H	H	A	B	H	B	B	A
AX.95684904	LG1.2	89.27283766	7A	NA	NA	B	B	B	A	A	A	H	A	H	H	H	H	H	H	H	A	H	H	B	H	H	B	H	H	B	H	H	B	H	H	H	A	H	H	H	B	H	H	A	B	H	B	B	A
AX.94531661	LG1.2	90.29338753	7A	89.27797158	657716384	B	B	B	A	A	A	H	A	H	H	H	H	H	H	H	A	H	H	B	H	H	B	H	H	B	H	H	B	H	H	H	A	H	H	H	B	H	H	A	B	H	B	B	A
AX.94684724	LG1.2	96.34314631	7A	NA	NA	B	B	B	A	A	A	H	A	H	H	H	H	H	H	H	A	H	H	B	H	H	B	H	H	B	H	H	B	H	H	H	A	H	H	H	B	H	H	A	B	H	B	B	A
AX.94495320	LG1.2	96.34314631	7A	90.7498394	668559726	B	B	B	A	A	A	H	H	H	H	H	H	H	H	H	A	H	H	B	H	H	B	H	H	B	H	H	B	H	H	H	A	H	H	H	B	H	H	A	B	H	B	B	A
AX.94386267	LG1.2	96.8533681	7A	90.56723635	667214478	B	H	B	A	A	A	H	A	H	H	H	H	H	H	H	A	H	H	B	H	H	B	H	H	B	H	H	B	H	H	H	A	H	H	H	H	H	H	A	B	H	B	B	A
AX.94742461	LG1.2	97.87391796	7A	90.74561315	668528591	B	B	B	A	A	A	H	A	H	H	H	H	H	H	H	A	H	H	B	H	H	B	H	H	B	H	H	B	H	H	H	A	H	H	H	B	H	H	A	B	H	B	B	A
AX.95130204	LG1.2	98.38413975	7A	90.90856141	669729041	B	B	B	A	A	A	H	A	H	H	H	H	H	H	H	A	H	H	B	H	H	B	H	H	B	H	H	B	H	H	H	A	H	H	H	B	H	H	A	B	H	B	B	A
AX.94382946	LG1.2	98.38413975	7A	90.70814191	668252538	B	B	B	A	A	A	H	A	H	H	H	H	H	H	H	A	H	H	B	H	H	B	H	H	B	H	H	B	H	H	H	A	H	H	H	B	H	H	A	B	H	B	B	A
AX.94954146	LG1.2	98.38413975	7A	90.77346483	668733776	B	B	B	A	A	A	H	A	H	H	H	H	H	H	H	A	H	H	B	H	H	B	H	H	B	H	H	B	H	H	H	A	H	H	H	B	-	H	A	B	H	B	B	A
AX.94772883	LG1.2	98.38413975	7A	90.74562279	668528662	B	B	B	A	A	A	H	A	H	H	H	H	H	H	H	A	H	H	B	H	H	B	H	H	B	H	H	B	H	H	H	A	H	H	H	B	H	H	A	B	H	B	B	A
AX.94659573	LG1.2	98.38413975	7A	90.60260351	667475030	B	B	B	A	A	A	H	A	H	H	H	H	H	H	H	A	H	H	B	H	H	B	H	H	B	H	H	B	H	H	H	A	H	H	H	B	H	H	A	B	H	B	B	A
AX.94553632	LG1.2	98.38413975	7A	NA	NA	B	B	B	A	A	A	H	A	H	H	H	H	H	H	H	A	H	H	B	H	H	B	H	H	B	H	H	B	H	H	H	A	H	H	H	B	H	H	A	B	H	B	B	A
AX.94464653	LG1.2	98.38413975	7A	90.51195353	666807206	B	B	B	A	A	A	H	A	H	H	H	H	H	H	H	A	H	H	B	H	H	B	H	H	B	H	H	B	H	H	H	A	H	H	H	B	H	H	A	B	H	B	B	A
AX.95001529	LG1.2	101.1420353	7A	85.10274141	626957203	B	B	B	A	A	A	H	A	H	H	H	H	H	H	H	-	H	H	B	H	H	B	H	H	B	H	H	B	H	H	H	A	H	H	A	B	H	H	A	B	H	B	B	-
AX.94785878	LG1.2	101.6522571	7A	91.1377844	671417741	B	B	B	A	A	A	H	A	H	H	H	H	H	H	H	A	H	H	B	H	H	B	H	H	B	H	H	B	H	H	H	A	H	H	A	B	H	H	A	B	H	B	B	A
AX.94609321	LG1.2	109.0527675	7A	91.67681675	675388826	B	B	B	A	A	A	A	A	B	H	H	H	H	H	H	A	B	B	B	H	H	B	H	H	H	H	H	B	H	H	H	A	H	A	A	B	H	H	A	B	H	B	H	A
AX.94931876	LG1.2	110.6860012	7A	91.9899246	677695511	B	B	B	A	A	A	A	A	H	H	H	H	H	H	H	A	B	B	B	H	H	B	H	H	H	H	H	B	H	H	H	A	H	A	A	B	A	H	A	B	H	B	H	A
AX.94619861	LG1.2	110.6860012	7A	91.98993763	677695607	B	B	B	A	A	A	A	A	B	H	H	H	H	H	H	A	B	B	B	H	H	B	H	H	H	H	H	B	H	H	H	A	H	A	A	B	H	H	A	B	H	B	H	A
AX.94439898	LG1.2	110.6860012	7A	91.6927816	675506440	B	B	B	A	A	A	A	A	B	H	H	H	H	H	H	A	B	B	B	H	H	B	H	H	H	H	H	B	H	H	H	A	H	A	A	B	H	H	A	B	H	B	H	A
AX.94474937	LG1.2	111.196223	7A	NA	NA	B	B	B	A	A	A	A	A	B	H	H	H	H	H	H	A	B	B	B	H	H	B	H	H	H	H	H	B	H	H	H	A	H	A	A	B	-	H	A	B	H	B	H	A
AX.95200445	LG1.2	111.7064448	7A	NA	NA	B	B	B	A	A	A	A	A	B	H	H	H	H	H	-	A	B	B	B	H	H	B	H	H	H	H	-	B	H	H	H	A	H	A	A	B	H	H	-	B	H	B	H	A
AX.94391066	LG1.2	111.7064448	7A	92.05096141	678145173	B	B	B	A	A	A	A	A	B	H	H	H	H	H	H	A	B	B	B	H	H	B	H	H	H	H	H	B	H	H	H	A	H	A	A	B	H	H	A	-	H	B	H	A
AX.94407277	LG1.2	112.2166666	7A	92.00717679	677822609	B	B	B	A	A	A	A	A	B	H	H	H	H	H	H	A	B	B	B	H	H	B	H	H	H	H	H	B	H	H	H	A	H	-	A	-	H	H	A	B	H	B	H	A
AX.94777695	LG1.2	122.5946873	7A	93.55970173	689260157	B	B	B	A	A	A	A	A	-	H	H	H	H	H	B	A	-	B	B	H	A	B	-	H	H	B	H	B	H	H	H	A	A	A	A	-	H	H	A	H	H	H	H	A
AX.94792051	LG1.2	123.7173249	7A	93.65005416	689925789	B	B	B	A	A	A	A	A	B	H	H	H	H	H	B	A	B	-	B	H	A	B	B	H	B	B	H	B	H	H	-	A	A	A	A	B	H	-	A	H	H	H	H	A
AX.95180454	LG1.2	125.3505586	7A	93.8660336	691516923	B	B	B	A	A	A	A	A	B	H	H	H	H	H	B	A	B	B	B	H	A	B	B	H	B	B	H	B	H	H	H	A	A	A	A	B	H	H	A	B	H	H	H	A
AX.94493597	LG1.2	126.4731961	7A	94.05112759	692880522	B	B	B	A	A	A	A	A	B	H	H	H	H	H	B	A	B	B	B	H	A	B	B	H	B	B	H	B	H	H	H	A	A	H	A	B	H	H	A	B	H	H	H	H
AX.94656001	LG1.2	126.9834179	7A	NA	NA	B	B	B	A	A	A	-	-	B	H	H	H	H	H	B	-	B	B	B	H	A	B	B	H	B	B	H	B	H	H	H	A	A	A	A	B	H	H	A	B	H	H	H	A
AX.94520026	LG1.2	136.8361484	7A	94.9217297	699294302	B	B	B	A	A	A	A	A	B	H	H	H	H	H	B	A	B	B	H	H	A	H	B	H	B	B	A	B	H	H	B	A	A	H	A	H	H	H	A	H	B	B	H	B
AX.95011403	LG1.2	138.9803189	7A	NA	NA	B	B	B	A	A	A	A	A	B	H	H	H	H	H	B	A	B	B	B	H	A	H	B	H	B	H	A	H	H	H	B	A	A	H	A	H	A	H	A	H	B	B	H	B
AX.94697680	LG1.2	138.9803189	7A	95.12589493	700798400	B	B	B	A	A	A	A	A	B	H	H	H	H	H	B	A	B	B	B	H	A	H	B	H	B	H	A	H	H	H	B	A	A	H	A	H	A	H	A	H	B	B	H	B
AX.94628210	LG1.2	138.9803189	7A	NA	NA	B	B	B	A	A	A	A	A	B	H	H	H	H	H	B	A	B	B	B	H	A	H	B	H	B	H	A	H	H	H	B	A	A	H	A	H	A	H	A	H	B	B	H	B
AX.95002995	LG1.2	139.4905407	7A	95.10925886	700675841	B	B	B	A	A	A	A	A	B	H	H	H	H	H	B	A	B	B	B	H	A	H	B	H	B	H	A	H	H	H	B	A	A	H	A	H	A	H	A	H	B	B	H	B
AX.94622179	LG1.2	139.4905407	7A	NA	NA	B	B	B	A	A	A	A	A	B	H	H	H	H	H	B	A	B	B	B	H	A	H	B	H	B	H	A	H	H	H	B	A	A	H	A	H	A	H	A	H	B	B	H	B
AX.95248570	LG1.2	140.0007625	7A	95.2022468	701360889	B	B	B	A	A	A	A	A	B	H	H	H	H	H	B	A	B	B	B	H	A	H	B	H	B	H	A	H	H	H	B	A	A	H	A	H	A	H	A	H	B	B	H	B
AX.94633304	LG1.2	140.0007625	7A	95.20224558	701360880	B	B	B	A	A	A	A	A	B	H	H	H	H	H	B	A	B	B	B	H	A	H	B	H	B	H	A	H	H	H	B	A	A	H	A	H	A	H	A	H	B	B	H	B
AX.94383827	LG1.2	141.6339962	7A	95.22018312	701493027	B	B	B	A	A	A	A	A	B	H	H	H	-	H	B	A	B	B	B	H	A	H	B	H	B	H	A	H	H	H	B	A	A	H	A	H	A	H	A	H	B	B	H	B
AX.94738383	LG1.2	145.006448	7A	95.23872824	701629650	B	B	B	A	A	A	A	A	B	H	H	H	H	H	B	A	B	B	B	H	A	H	B	A	B	H	A	H	H	H	B	A	A	H	A	H	A	H	A	H	B	B	H	B
AX.94789961	LG1.2	150.9526905	7A	NA	NA	B	B	B	A	A	A	A	A	B	H	H	H	B	B	H	A	B	H	H	B	A	A	B	A	B	A	A	H	H	H	B	A	H	H	A	H	A	H	A	H	B	B	H	B
AX.94431272	LG1.2	150.9526905	7A	NA	NA	B	B	B	A	A	A	A	A	B	H	H	H	B	B	H	A	B	H	H	B	A	A	B	A	B	A	A	H	H	H	H	A	H	H	A	H	A	H	A	H	B	B	H	B
AX.95629960	LG1.2	151.9732404	7A	NA	NA	B	B	B	A	A	A	A	A	B	H	H	H	B	B	H	A	B	H	H	B	A	A	H	A	B	A	A	H	H	H	H	A	H	H	A	H	A	H	A	H	B	B	H	B
AX.95109564	LG1.2	152.9937902	7A	96.32598508	709639539	B	B	B	A	A	A	A	A	B	H	H	H	B	B	H	A	B	H	H	B	A	A	H	A	B	A	A	H	H	H	H	A	H	H	A	H	A	H	A	H	B	B	H	B
AX.94674682	LG1.2	152.9937902	7A	96.29446981	709407364	B	B	B	A	A	A	A	A	B	H	H	H	B	B	H	A	B	H	H	B	A	A	H	A	B	A	A	H	H	H	H	A	H	H	A	H	A	H	A	H	B	B	H	B
AX.94552543	LG1.2	152.9937902	7A	96.29415544	709405048	B	B	B	A	A	A	A	A	B	H	H	H	B	B	H	A	B	H	H	B	A	A	H	A	B	A	A	H	H	H	H	A	H	H	A	H	A	H	A	H	B	B	H	B
AX.94502860	LG1.2	152.9937902	7A	96.32624272	709641437	B	B	B	A	A	A	A	A	B	H	H	H	B	B	H	A	B	H	H	B	A	A	H	A	B	A	A	H	H	H	H	A	H	H	A	H	A	H	A	H	B	B	H	B
AX.95179928	LG1.2	154.0143401	7A	96.70301746	712417160	B	B	B	A	A	A	A	H	B	H	H	H	B	B	H	A	B	H	H	B	A	A	H	A	B	A	A	H	H	H	H	A	H	H	A	H	A	H	A	H	B	B	H	B
AX.94464723	LG1.2	155.5454307	7A	96.88300372	713743130	B	B	B	A	A	A	A	H	B	H	H	H	H	B	H	A	B	H	H	B	A	A	H	A	B	A	A	H	H	H	H	A	H	H	A	H	A	H	A	H	B	B	H	B
AX.95186225	LG1.2	155.5454307	7A	96.75116338	712771854	B	B	B	A	A	A	A	H	B	H	H	H	B	B	H	A	B	H	H	B	A	A	H	A	B	A	A	H	H	H	H	A	H	H	A	H	A	H	A	H	B	B	H	B
AX.94941565	LG1.2	155.5454307	7A	NA	NA	B	B	B	A	A	A	A	H	B	H	H	H	H	B	H	A	B	H	H	B	A	A	H	A	B	A	A	H	H	H	H	A	H	H	A	H	A	H	A	H	B	B	H	B
AX.94519655	LG1.2	155.5454307	7A	96.73095234	712622958	B	B	B	A	A	A	A	H	B	H	H	H	B	B	H	A	B	H	H	B	A	A	H	A	B	A	A	H	H	H	H	A	H	H	A	H	A	H	A	H	B	B	H	B
AX.94567789	LG1.2	158.2009861	7A	NA	NA	B	B	B	A	A	A	A	B	B	H	H	B	H	B	H	A	B	H	H	B	A	A	H	A	B	A	A	H	H	H	H	A	H	H	A	H	A	B	A	H	B	B	H	B
AX.95104131	LG1.2	158.7112078	7A	97.67635183	719587775	B	B	B	A	A	A	A	B	B	H	H	B	H	B	H	A	B	H	H	B	A	A	H	A	B	A	A	H	H	H	H	A	H	H	A	H	A	B	A	H	B	B	H	B
AX.95155649	LG1.2	159.2214296	7A	97.86811211	721000485	B	B	B	A	A	A	A	B	B	H	H	B	H	B	H	A	B	H	H	B	A	A	H	A	B	A	A	H	H	H	H	A	H	H	A	H	A	B	A	H	B	B	H	B
AX.95021676	LG1.2	159.2214296	7A	98.29357465	724134894	B	B	B	A	A	A	H	B	B	H	H	B	H	B	H	A	B	H	H	B	H	A	H	A	H	A	A	H	H	H	H	A	H	H	H	H	A	B	A	H	B	H	H	B
AX.94443346	LG1.2	159.2214296	7A	98.0816948	722573962	B	B	B	A	A	A	H	B	B	H	H	B	H	B	H	A	B	H	H	B	A	A	H	A	B	A	A	H	H	H	H	A	H	H	A	H	A	B	A	H	B	B	H	B
AX.94799912	LG1.2	160.2419795	7A	NA	NA	B	B	B	A	A	A	A	B	B	H	H	B	-	B	H	A	B	H	H	B	A	A	H	A	B	A	A	H	H	H	H	A	H	H	A	H	A	B	A	H	B	B	H	B
AX.94765678	LG1.2	161.2625294	7A	NA	NA	B	B	B	A	A	A	H	B	B	H	H	B	H	B	H	A	B	H	H	B	H	A	H	-	H	A	A	H	H	H	H	-	H	H	H	H	A	B	-	H	B	H	H	B
AX.95156591	LG1.2	163.4066999	7A	98.5369665	725927977	B	B	B	A	A	A	H	H	B	H	H	-	H	B	H	A	B	H	H	B	H	A	H	A	H	A	A	H	H	H	H	A	H	H	H	H	A	B	A	-	B	H	H	B
AX.94508346	LG1.2	163.9169217	7A	98.69935375	727124294	B	B	B	A	A	A	H	H	B	H	H	B	H	B	H	A	B	H	H	B	H	A	H	A	H	A	A	H	-	H	H	A	H	H	H	H	A	B	A	H	H	H	H	B
AX.94429294	LG1.2	163.9169217	7A	98.51074248	725734783	B	B	B	A	A	A	H	H	-	H	H	B	H	B	H	A	B	H	H	B	H	A	H	A	H	A	A	H	H	H	H	A	H	H	H	H	A	B	A	B	B	H	H	B
AX.95231723	LG1.2	164.6645373	7A	99.99793568	736691028	B	B	B	A	A	A	H	H	B	H	H	B	H	B	H	A	B	H	H	B	H	A	H	A	H	A	A	H	A	H	H	A	H	H	H	H	A	B	A	B	B	H	H	B
AX.94935166	LG1.2	165.2768128	7A	NA	NA	B	B	B	A	A	A	H	H	B	H	H	B	H	B	H	A	B	H	H	B	H	A	H	A	H	A	A	H	A	H	H	A	H	H	H	H	A	B	A	B	B	H	H	B
AX.94539337	LG1.2	165.2768128	7A	99.97453273	736518617	B	B	B	A	A	A	H	H	B	H	H	B	H	B	H	A	B	H	H	B	H	A	H	A	H	A	A	H	A	H	H	A	H	H	H	H	A	B	A	B	B	H	H	B
AX.94397938	LG1.2	165.2768128	7A	99.88553538	735862968	B	B	B	A	A	A	H	H	B	H	H	B	H	B	-	-	B	-	H	B	H	A	H	A	H	A	A	H	A	H	H	A	H	H	H	H	A	B	A	B	B	H	H	B
AX.94423271	LG1.2	165.7870346	7A	99.97405289	736515082	B	B	B	A	A	A	H	H	B	H	H	B	H	B	H	A	B	-	H	B	H	A	H	A	H	A	A	H	-	H	H	A	H	H	H	H	A	B	A	B	B	H	H	B
AX.94436270	LG1.2	166.9096722	7A	99.97947567	736555032	B	B	B	A	A	A	H	B	B	-	H	B	H	B	H	A	B	H	H	B	H	A	H	A	H	A	A	H	A	H	H	A	H	H	H	H	A	-	A	B	B	H	H	B
AX.94603425	LG1.2	167.419894	7A	99.54176783	733330411	B	B	B	A	A	A	H	H	B	H	H	B	H	B	H	A	B	H	H	B	H	A	H	A	H	A	A	H	A	H	H	A	H	H	H	H	A	B	A	B	B	H	H	B
AX.94959291	LG1.2	167.9301158	7A	NA	NA	B	B	B	A	A	A	H	H	B	H	H	B	H	B	H	A	B	H	H	B	H	A	H	A	H	A	A	H	A	H	H	A	H	H	H	H	A	B	A	B	B	H	H	B
AX.94829905	LG1.2	167.9301158	7A	NA	NA	B	B	B	A	A	A	H	H	B	H	H	-	H	B	H	A	B	H	H	B	H	A	H	A	H	A	A	H	A	H	H	A	H	H	H	H	A	B	A	B	B	H	H	B
AX.94736158	LG1.2	167.9301158	7A	NA	NA	B	B	B	A	A	A	H	H	B	H	H	B	H	B	H	A	B	H	H	B	H	A	H	A	H	A	A	H	A	H	H	A	H	H	H	H	A	B	A	B	B	H	H	B
AX.94733648	LG1.2	167.9301158	7A	NA	NA	B	B	B	A	A	A	H	H	B	H	H	B	H	B	H	A	B	H	H	B	H	A	H	A	H	A	A	H	A	H	H	A	H	H	H	H	A	B	A	B	B	H	H	B
AX.94593529	LG1.2	167.9301158	7A	99.96736637	736465822	B	B	B	A	A	A	H	H	B	-	H	B	H	B	H	A	B	H	H	B	H	A	H	A	H	A	A	H	A	H	H	A	H	H	H	H	A	B	A	B	B	H	H	B
AX.94951226	LG1.2	168.9506656	7A	99.14828643	730431609	B	B	B	A	A	A	H	H	B	H	H	B	H	B	H	A	B	H	H	B	H	A	H	A	H	A	A	H	H	H	H	A	H	H	H	H	A	B	A	B	B	H	H	B
AX.95111713	LG1.2	169.9712155	7A	99.00799686	729398087	B	B	B	A	A	A	H	H	B	H	H	B	H	B	H	A	B	H	H	B	H	A	H	A	H	A	A	H	H	H	H	A	H	H	H	H	A	B	A	B	B	H	H	B
AX.94815880	LG1.23	0	1D	2.105739411	10432953	B	B	B	A	A	A	A	H	H	B	B	H	H	H	A	H	H	A	H	H	H	B	A	A	H	H	A	H	H	H	B	A	H	H	A	B	H	H	H	H	H	H	H	A
AX.94825835	LG1.23	1.020549863	1D	NA	NA	B	B	B	A	A	A	A	H	H	B	B	H	H	B	A	H	H	A	H	H	H	B	A	A	H	H	A	H	H	H	B	A	H	H	A	B	H	H	H	H	B	H	H	A
AX.95198554	LG1.23	1.530771654	1D	NA	NA	B	B	B	A	A	A	A	H	H	B	B	H	H	H	A	H	H	A	H	H	H	B	A	A	H	H	A	H	H	H	B	A	H	H	A	B	H	H	H	H	B	H	H	A
AX.95182692	LG1.23	1.530771654	1D	2.152930751	10666764	B	B	B	A	A	A	A	H	H	B	B	H	H	H	A	H	H	A	H	H	H	B	A	A	H	H	A	H	H	H	B	A	H	H	A	B	H	H	H	H	B	H	H	A
AX.95087025	LG1.23	1.530771654	1D	2.345922951	11622950	B	B	B	A	A	A	A	H	H	B	B	B	H	B	A	H	H	A	H	H	H	B	A	A	H	H	A	H	H	H	B	A	H	H	A	B	H	H	H	H	B	H	H	A
AX.94870458	LG1.23	1.530771654	1D	2.345985318	11623259	B	B	B	A	A	A	A	H	H	B	B	B	H	B	-	H	H	-	H	H	H	B	A	A	H	H	A	H	H	H	B	A	H	H	A	B	H	H	H	H	B	H	H	A
AX.94803245	LG1.23	1.530771654	1D	2.163842781	10720828	B	B	B	A	A	A	A	H	H	B	B	H	H	H	A	H	H	A	H	H	H	B	A	A	H	H	A	H	H	H	B	A	H	H	A	B	H	H	H	H	B	H	H	A
AX.94685643	LG1.23	1.530771654	1D	2.152929742	10666759	B	B	B	A	A	A	A	H	H	B	B	H	H	H	A	H	H	A	H	H	H	B	A	A	H	H	A	H	H	H	B	A	H	H	A	B	H	H	H	H	B	H	H	A
AX.94541657	LG1.23	1.530771654	1D	NA	NA	B	B	B	A	A	A	A	H	H	B	B	H	H	B	A	H	H	A	H	H	H	B	A	A	H	H	A	H	H	H	B	A	H	H	A	B	H	H	H	H	B	H	H	A
AX.94448207	LG1.23	1.530771654	1D	2.151856785	10661443	B	B	B	A	A	A	A	H	H	B	B	H	H	H	A	H	H	A	H	H	H	B	A	A	H	H	A	H	H	H	B	A	H	H	A	B	H	H	H	H	B	H	H	A
AX.95653181	LG1.23	2.040993445	1D	NA	NA	B	B	B	A	A	A	A	H	H	-	B	B	H	B	A	H	H	A	H	H	H	B	-	A	H	H	-	H	H	H	B	A	H	H	A	B	H	H	H	H	B	H	H	A
AX.94386053	LG1.23	2.040993445	1D	2.392555409	11853992	B	B	B	A	A	A	A	H	H	B	B	B	H	B	A	H	H	A	H	H	H	B	A	A	H	H	A	H	H	H	B	A	H	H	A	B	H	H	H	H	B	H	H	A
AX.94450439	LG1.23	3.061543308	1D	2.485653206	12315248	B	B	B	A	A	A	A	H	H	B	B	B	H	B	A	H	H	A	H	H	H	B	A	A	H	H	A	H	H	H	B	A	H	H	A	B	H	H	H	H	B	H	H	A
AX.95634560	LG1.23	6.331503402	1D	NA	NA	B	B	B	A	A	A	A	H	H	B	B	B	H	B	A	H	H	A	H	H	H	B	A	A	A	H	H	H	A	H	H	H	H	H	A	B	H	H	H	H	B	H	H	A
AX.94596631	LG1.23	6.331503402	1D	3.353047971	16612783	B	B	B	A	A	A	A	H	H	B	B	B	H	B	A	H	H	A	H	H	H	B	A	A	A	H	H	H	A	H	H	H	H	H	A	-	H	H	H	H	B	H	H	A
AX.94472344	LG1.23	6.331503402	1D	NA	NA	B	B	B	A	A	A	A	H	-	B	B	B	H	B	A	H	H	A	H	H	H	B	A	A	A	H	H	H	A	H	H	H	H	H	A	B	H	H	H	H	B	H	H	A
AX.94418622	LG1.23	6.331503402	1D	3.311893931	16408884	B	B	B	A	A	A	A	H	H	B	B	B	H	B	A	H	H	A	H	H	H	B	A	A	A	H	H	H	A	H	H	H	H	H	A	B	H	H	H	H	B	H	H	A
AX.95259577	LG1.23	9.601463496	1D	3.86101564	19129525	B	B	B	A	A	A	A	H	H	B	B	B	H	B	A	H	H	H	H	H	H	B	A	A	A	H	H	H	A	H	H	B	H	H	A	B	H	H	A	A	B	H	H	A
AX.95106573	LG1.23	10.11168529	1D	3.860506409	19127002	B	B	B	A	-	A	A	H	H	B	B	B	H	B	A	H	H	H	H	H	H	B	A	A	A	H	H	H	A	H	H	B	H	H	A	B	H	H	A	A	B	H	H	A
AX.95096670	LG1.23	18.66349857	1D	5.625595473	27872192	B	B	B	A	A	A	A	B	B	B	B	B	H	B	A	A	H	H	H	H	H	B	A	A	A	H	H	H	H	H	H	B	B	B	H	H	H	H	A	A	B	H	H	A
AX.94956048	LG1.23	18.66349857	1D	5.565852189	27576192	B	B	B	A	A	A	A	B	B	B	B	B	H	B	A	A	-	-	H	H	H	B	A	A	A	H	H	H	A	H	H	B	B	B	-	H	H	-	A	A	B	H	H	A
AX.94799023	LG1.23	18.66349857	1D	NA	NA	B	B	B	A	A	A	A	B	B	B	B	B	H	B	A	A	H	H	H	H	H	B	A	A	A	H	H	H	A	H	H	B	B	B	H	H	H	H	A	A	B	H	H	A
AX.94796264	LG1.23	18.66349857	1D	NA	NA	B	B	B	A	A	A	A	B	B	B	B	B	H	B	A	A	H	H	H	H	H	B	A	A	A	H	H	H	A	H	H	B	B	B	H	H	H	H	A	A	B	H	H	A
AX.94774611	LG1.23	18.66349857	1D	5.565897804	27576418	B	B	B	A	A	A	A	B	B	B	B	B	H	B	A	A	H	H	H	H	H	B	A	A	A	H	H	H	A	H	H	B	B	B	H	H	H	H	A	A	B	H	H	A
AX.94467383	LG1.23	18.66349857	1D	5.625573674	27872084	B	B	B	A	A	A	A	B	B	B	B	B	H	B	A	A	H	H	H	H	H	B	A	A	A	H	H	H	H	H	H	B	B	B	H	H	H	H	A	A	B	H	H	A
AX.94472923	LG1.23	23.68026596	1D	7.827459202	38781396	B	B	B	A	A	A	A	B	B	B	B	B	H	B	H	A	H	H	-	H	H	B	A	-	A	H	H	H	H	-	H	B	B	B	H	H	H	H	-	-	B	H	H	H
AX.94528348	LG1.23	24.19048775	1D	7.828973977	38788901	B	B	B	A	A	A	A	B	B	B	B	B	H	B	H	A	H	H	H	H	H	B	H	A	A	H	H	H	H	H	H	B	B	B	H	H	H	H	A	A	B	H	H	H
AX.94522167	LG1.23	24.19048775	1D	7.8288006	38788042	B	B	B	A	A	A	A	B	B	B	B	B	H	B	H	A	H	A	H	H	H	B	A	A	A	H	H	H	H	H	H	B	B	B	H	H	H	H	A	A	B	-	H	H
AX.94438477	LG1.23	24.19048775	1D	8.190567575	40580428	B	B	B	A	A	A	A	B	-	B	B	B	H	B	H	A	H	H	H	H	H	B	A	A	A	H	H	H	H	H	H	B	B	H	H	H	H	H	A	A	B	H	H	H
AX.94399544	LG1.23	24.19048775	1D	7.80210383	38655772	B	B	B	A	A	A	A	B	H	H	B	B	H	B	H	A	H	H	H	H	H	B	A	A	A	H	H	H	H	H	H	B	B	-	H	H	H	H	A	A	B	H	H	H
AX.94392760	LG1.23	24.19048775	1D	7.817759396	38733338	B	B	B	A	A	A	A	B	B	B	B	B	H	B	H	A	H	H	H	H	H	B	A	A	A	H	H	H	H	H	H	B	B	B	H	H	H	H	A	A	B	H	H	H
AX.94982885	LG1.23	24.70070954	1D	8.062939573	39948091	B	B	B	A	A	A	A	B	B	B	B	B	H	B	H	A	H	H	H	H	H	B	A	A	A	H	H	H	H	H	H	B	B	B	H	H	H	H	A	A	B	H	H	H
AX.94401696	LG1.23	25.82334713	1D	8.107421273	40168477	B	B	B	A	A	A	A	B	H	H	B	B	H	B	H	A	H	H	H	H	H	B	A	A	A	H	H	H	H	H	H	-	B	B	H	H	H	H	-	A	B	H	H	H
AX.95239397	LG1.23	28.06975536	1D	11.93447891	59129756	B	B	B	A	A	A	A	B	B	B	H	B	H	H	H	A	H	H	H	H	H	B	A	A	A	H	H	H	H	H	H	B	B	B	H	H	H	H	A	A	B	H	H	H
AX.94765690	LG1.23	28.06975536	1D	11.60082216	57476643	B	B	B	A	A	A	A	B	B	B	H	B	H	H	H	A	H	H	H	H	H	B	A	A	A	H	H	H	H	H	H	B	B	B	H	H	H	H	A	A	B	H	H	H
AX.94456991	LG1.23	28.06975536	1D	11.85994836	58760492	B	B	B	A	A	A	A	B	B	B	H	B	H	H	H	A	H	H	H	H	H	B	A	A	A	H	H	H	H	H	H	B	B	B	H	H	H	H	A	-	B	H	H	H
AX.94491903	LG1.23	29.09030522	1D	14.87109016	73679290	B	B	B	A	A	A	A	B	B	B	H	B	H	H	H	A	H	H	H	H	H	B	A	A	A	H	H	H	H	H	H	B	B	B	H	H	H	H	A	A	B	H	H	H
AX.94466473	LG1.23	30.62139585	1D	NA	NA	B	B	B	A	A	A	A	B	B	B	H	B	H	H	H	A	H	H	H	H	H	B	A	A	A	H	H	H	H	H	H	B	B	B	H	H	H	H	A	A	B	H	H	H
AX.94483483	LG1.23	32.15248648	1D	41.59850594	206101123	B	B	B	A	A	A	A	B	B	B	H	B	H	H	H	A	H	H	H	H	H	B	A	A	A	H	H	H	H	H	H	B	B	B	H	H	H	H	A	A	B	H	H	H
AX.94587529	LG1.23	32.15248648	1D	43.82796097	217147029	B	B	B	A	A	A	A	B	B	B	H	B	H	H	H	A	H	H	H	H	H	B	A	A	A	H	H	H	H	H	H	B	B	B	H	H	H	H	A	A	B	H	H	H
AX.94739727	LG1.23	33.17303634	1D	50.48716268	250140256	B	B	B	A	A	A	A	B	B	B	H	B	H	H	H	A	H	H	H	H	H	B	A	A	A	H	H	H	H	H	H	B	B	B	H	H	H	H	A	A	B	H	H	H
AX.95216543	LG1.23	33.68325814	1D	57.61270047	285443960	B	B	B	A	A	A	A	B	B	B	H	B	H	H	H	A	H	H	H	H	H	B	A	A	A	H	H	H	H	H	H	B	B	B	H	H	H	H	A	A	B	H	H	H
AX.95685185	LG1.23	41.61144401	1D	NA	NA	B	B	B	A	A	A	A	B	H	B	H	B	H	H	H	A	H	H	H	H	H	B	A	A	A	H	H	H	H	H	H	B	H	B	H	H	H	H	A	A	B	H	H	H
AX.94552298	LG1.23	41.61144401	1D	74.34408061	368340116	B	B	B	A	A	A	A	B	H	B	H	B	H	H	H	A	H	H	H	H	H	B	A	A	A	H	H	H	H	H	H	B	H	B	H	H	H	H	A	A	B	H	H	H
AX.95008943	LG1.23	42.63199387	1D	75.72943168	375203882	B	B	B	A	A	A	A	B	H	B	H	B	H	H	H	A	H	H	H	H	H	B	A	A	A	H	H	H	H	H	H	B	H	H	H	H	H	H	A	A	B	H	H	H
AX.95683498	LG1.23	51.60463648	1D	NA	NA	B	B	B	A	A	A	A	B	H	B	-	B	H	H	A	A	H	H	H	H	H	B	A	A	A	H	A	H	H	A	H	B	-	H	H	H	-	H	A	H	B	H	H	H
AX.95236907	LG1.23	51.60463648	1D	NA	NA	B	B	B	A	A	A	A	B	H	H	H	B	H	H	A	A	H	H	H	H	H	B	A	A	A	H	A	H	H	A	H	B	H	H	H	H	H	H	A	H	B	H	H	H
AX.95199722	LG1.23	51.60463648	1D	82.37966099	408152655	B	B	B	A	A	A	A	B	H	B	H	B	A	H	A	A	H	H	-	H	H	B	A	A	-	-	A	H	H	A	H	B	H	H	H	H	H	H	A	H	B	H	H	H
AX.95148840	LG1.23	51.60463648	1D	82.38938562	408200836	B	B	B	A	A	A	A	B	H	B	H	B	H	H	A	A	H	H	H	H	H	B	A	A	A	H	A	H	H	A	H	B	H	H	H	H	H	H	A	H	B	H	H	H
AX.95145127	LG1.23	51.60463648	1D	83.66251196	414508581	B	B	B	A	A	A	A	H	H	B	H	B	H	H	A	A	H	H	H	H	H	B	A	A	A	H	A	H	H	A	H	B	H	H	H	H	H	H	A	H	B	H	H	H
AX.95110895	LG1.23	51.60463648	1D	83.84564995	415415944	B	B	B	A	A	A	A	B	H	B	H	B	H	H	A	A	H	H	H	H	H	B	A	A	A	H	A	H	H	A	H	B	H	H	H	H	H	H	A	H	B	H	H	H
AX.95015996	LG1.23	51.60463648	1D	83.71683415	414777722	B	B	B	A	A	A	A	B	H	B	H	B	H	H	A	A	H	H	H	H	H	B	A	A	A	H	A	H	H	A	H	B	H	H	H	H	H	H	A	H	B	H	H	H
AX.95014770	LG1.23	51.60463648	1D	NA	NA	B	B	B	A	A	A	A	B	H	B	H	B	H	H	A	A	H	H	H	H	H	B	A	A	A	H	A	H	H	A	H	B	H	H	H	H	H	H	A	H	B	H	H	H
AX.95004153	LG1.23	51.60463648	1D	83.20041664	412219115	B	B	B	A	A	A	A	B	H	B	H	B	H	H	A	A	H	H	H	H	H	B	A	A	A	H	A	H	H	A	H	B	H	H	H	H	H	H	A	H	B	H	H	H
AX.94965765	LG1.23	51.60463648	1D	82.65778232	409530616	B	B	B	A	A	A	A	B	H	B	H	B	H	H	A	A	H	H	H	H	H	B	A	A	A	H	A	H	H	A	H	B	H	H	H	H	H	H	A	H	B	H	H	H
AX.94960699	LG1.23	51.60463648	1D	82.32335456	407873683	B	B	B	A	A	A	A	B	H	B	H	B	-	H	A	A	H	H	H	H	H	B	A	A	A	H	A	H	H	A	H	B	H	H	H	H	H	H	A	H	B	H	H	H
AX.94893816	LG1.23	51.60463648	1D	83.84514778	415413456	B	B	B	A	A	A	A	B	H	B	H	B	H	H	A	A	H	H	H	H	H	B	A	A	A	H	A	H	H	A	H	B	H	H	H	H	H	H	A	H	B	H	H	H
AX.94742606	LG1.23	51.60463648	1D	83.18909246	412163009	B	B	B	A	A	A	A	B	H	B	H	B	H	H	A	A	H	H	H	H	H	B	A	A	A	H	A	H	H	A	H	B	H	H	H	H	H	H	A	H	B	H	H	H
AX.94673659	LG1.23	51.60463648	1D	NA	NA	B	B	B	A	A	A	A	B	H	B	H	B	H	H	A	A	H	H	H	H	H	B	A	A	A	H	A	H	H	A	H	B	H	H	H	H	H	H	A	H	-	H	H	H
AX.94660841	LG1.23	51.60463648	1D	NA	NA	B	B	B	A	A	A	A	B	H	B	H	B	H	H	A	A	H	H	H	H	H	B	A	A	A	H	A	H	H	A	H	B	H	H	H	H	H	H	A	H	B	H	H	H
AX.94613367	LG1.23	51.60463648	1D	83.62110341	414303421	B	B	B	A	A	A	A	B	H	B	H	B	H	H	A	A	H	H	H	H	H	B	A	A	A	H	A	H	H	A	H	B	H	H	H	H	H	H	A	H	B	H	H	H
AX.94571120	LG1.23	51.60463648	1D	NA	NA	B	B	B	A	A	A	A	B	H	B	H	B	H	H	A	A	H	H	H	H	H	B	A	A	A	H	A	H	H	A	H	B	H	-	H	H	H	H	A	H	B	H	H	H
AX.94503893	LG1.23	51.60463648	1D	82.39840181	408245507	B	B	B	A	A	A	A	B	H	B	H	B	H	H	A	A	H	H	H	H	H	B	A	A	A	H	A	H	H	A	H	B	H	H	H	H	H	H	A	H	B	H	H	H
AX.94495992	LG1.23	51.60463648	1D	82.39707273	408238922	B	B	B	A	A	A	A	B	H	B	H	B	H	H	A	A	H	H	H	H	H	B	A	A	A	H	A	H	H	A	H	B	H	H	H	H	H	H	A	H	B	H	H	H
AX.94458487	LG1.23	51.60463648	1D	82.36385304	408074334	B	H	B	A	A	A	A	B	H	-	H	B	H	H	A	A	H	H	H	H	H	B	A	A	A	H	A	H	H	A	H	B	H	H	H	H	H	H	A	H	B	H	H	H
AX.94433348	LG1.23	51.60463648	1D	NA	NA	B	B	B	A	A	A	A	B	H	B	H	B	H	H	A	A	H	H	H	H	H	B	A	A	A	H	A	H	H	A	H	B	H	H	H	H	H	H	A	H	B	H	H	H
AX.94432771	LG1.23	51.60463648	1D	82.39841271	408245561	B	B	B	A	A	A	A	B	H	B	H	B	H	H	A	A	H	H	H	H	H	B	A	A	A	H	A	H	H	A	H	B	H	H	H	H	H	H	A	H	B	H	H	H
AX.94403925	LG1.23	51.60463648	1D	82.39065234	408207112	B	B	B	A	A	A	A	B	H	B	H	B	H	H	A	A	H	H	H	H	H	B	A	A	A	H	A	H	H	A	H	B	H	H	H	H	H	H	A	H	B	H	H	H
AX.94500404	LG1.23	52.11485827	1D	NA	NA	B	B	B	A	A	A	A	B	H	-	H	-	H	H	A	A	H	H	H	H	H	B	A	A	A	H	A	H	H	A	H	H	H	H	H	H	H	H	A	H	B	H	H	H
AX.94670671	LG1.23	53.13540814	1D	NA	NA	B	B	B	A	A	A	A	B	H	B	H	B	H	H	A	A	H	H	H	H	H	B	A	A	A	H	A	H	H	A	H	B	H	H	H	H	H	H	A	H	B	H	H	H
AX.94693410	LG1.23	54.155958	1D	82.91239911	410792123	B	B	B	A	A	A	A	B	H	B	H	B	H	H	A	A	H	H	H	H	H	B	A	A	A	H	A	-	H	A	H	B	H	H	H	H	H	H	A	H	B	H	H	H
AX.94516050	LG1.23	54.68789296	1D	83.17457868	412091100	B	B	B	A	A	A	A	B	H	B	H	B	H	H	A	A	H	H	H	H	H	B	A	A	A	H	A	H	H	A	H	B	H	H	H	H	H	H	A	H	B	H	H	H
AX.95105709	LG1.23	62.73187615	1D	87.98574322	435928168	B	B	B	A	A	A	H	H	H	H	H	B	H	B	H	A	H	H	H	H	H	B	A	H	A	H	A	H	H	A	H	B	H	H	H	H	B	H	A	H	B	H	H	H
AX.94846537	LG1.23	62.73187615	1D	87.96019792	435801603	B	B	B	A	A	A	H	H	H	H	H	B	H	B	H	A	H	H	H	H	H	B	A	H	A	H	A	H	H	A	H	B	H	H	H	H	B	H	A	H	B	H	H	H
AX.94718128	LG1.23	62.73187615	1D	NA	NA	B	B	B	A	A	A	H	H	-	H	H	-	H	B	H	A	H	H	H	H	H	-	A	H	A	H	A	H	H	A	H	B	H	H	H	H	B	H	A	H	B	H	H	H
AX.94443420	LG1.23	62.73187615	1D	87.98575089	435928206	B	B	B	A	A	A	H	H	H	H	H	B	H	B	H	A	H	H	H	H	H	B	A	H	A	H	A	H	H	A	H	B	H	H	H	H	B	H	A	H	B	H	H	H
AX.95189966	LG1.23	63.75242601	1D	NA	NA	B	B	B	A	A	A	H	H	H	-	-	B	H	B	H	A	H	H	H	H	H	B	A	H	A	H	A	H	H	A	H	B	H	H	H	H	B	H	A	H	B	H	H	H
AX.95219263	LG1.23	67.43252638	1D	88.63243318	439132214	B	B	B	A	A	A	H	H	H	H	H	B	H	B	H	A	H	H	H	H	H	B	A	H	A	H	A	H	H	A	H	B	H	H	H	H	B	H	A	H	B	H	H	H
AX.95020885	LG1.24	0	2D	9.605701064	62615013	B	B	B	A	A	A	H	H	A	H	A	H	B	H	H	B	H	A	B	H	H	H	A	B	B	H	B	H	A	H	B	B	H	H	B	B	A	H	B	A	H	B	H	H
AX.94884342	LG1.24	0	2D	NA	NA	B	B	B	A	A	A	H	H	A	H	A	H	B	H	H	B	H	A	B	H	H	H	A	B	B	H	B	H	A	H	B	B	H	H	B	B	A	H	B	A	H	B	H	H
AX.95629830	LG1.24	0.510221791	2D	NA	NA	B	B	B	A	A	A	H	H	-	-	A	H	B	H	H	B	H	A	B	H	H	H	A	B	B	H	B	H	A	H	B	B	H	H	B	B	A	H	B	A	H	B	H	H
AX.95629820	LG1.24	0.510221791	2D	NA	NA	B	B	B	A	A	A	H	H	A	H	A	H	B	H	H	B	H	A	B	H	H	H	A	B	B	H	B	H	A	H	B	B	H	H	B	B	A	H	B	A	H	B	H	H
AX.95176461	LG1.24	0.510221791	2D	NA	NA	B	B	B	A	A	A	H	H	A	H	A	H	B	H	H	B	H	A	B	H	H	H	A	B	B	H	B	H	A	H	B	B	H	H	B	B	A	H	B	A	H	B	H	H
AX.95171186	LG1.24	0.510221791	2D	10.3631815	67552669	B	B	B	A	A	A	H	H	A	H	A	H	B	H	H	B	H	A	B	H	H	H	A	B	B	H	B	H	A	H	B	B	H	H	B	B	A	H	B	A	H	B	H	H
AX.95153839	LG1.24	0.510221791	2D	NA	NA	B	B	B	A	A	A	H	H	A	H	A	H	B	H	H	B	H	A	B	H	H	H	A	B	B	H	B	H	A	H	B	B	H	H	B	B	A	H	B	A	H	B	H	H
AX.95147971	LG1.24	0.510221791	2D	NA	NA	B	B	B	A	A	A	H	H	A	H	A	H	B	H	H	B	H	A	B	H	H	H	A	B	B	H	B	H	A	H	B	B	H	A	B	B	A	H	B	A	H	B	H	H
AX.95139529	LG1.24	0.510221791	2D	10.42704686	67968977	B	-	B	A	A	A	H	H	A	H	A	H	B	H	H	B	H	A	B	H	H	H	A	B	B	H	B	H	A	H	B	-	H	H	B	B	A	H	B	A	H	B	H	H
AX.95110488	LG1.24	0.510221791	2D	NA	NA	B	B	B	A	A	A	H	H	-	H	A	H	B	H	H	B	H	A	B	H	H	H	A	B	B	H	B	H	A	H	B	B	H	H	B	B	A	H	B	A	H	B	H	H
AX.95097352	LG1.24	0.510221791	2D	NA	NA	B	B	B	A	A	A	H	-	A	H	A	H	B	H	H	B	H	A	B	H	H	H	A	B	B	H	B	H	A	H	B	B	H	H	B	B	A	H	B	A	H	B	H	H
AX.95093372	LG1.24	0.510221791	2D	10.83587563	70633938	B	B	B	A	A	A	H	H	A	H	A	H	B	H	H	B	H	A	B	H	H	H	A	B	B	H	B	H	A	H	B	B	H	H	B	B	A	H	B	A	H	B	H	H
AX.94988703	LG1.24	0.510221791	2D	NA	NA	B	B	B	A	A	A	H	H	A	H	A	H	B	H	H	B	H	A	B	H	H	H	A	B	B	H	B	H	A	H	B	B	H	H	B	B	A	H	B	A	H	B	H	H
AX.94923294	LG1.24	0.510221791	2D	10.83589082	70634037	B	B	B	A	A	A	H	H	A	H	A	H	B	H	H	B	H	A	B	H	H	H	A	B	B	H	B	H	A	H	B	B	H	H	B	B	A	H	B	A	H	B	H	H
AX.94918359	LG1.24	0.510221791	2D	NA	NA	B	B	B	A	A	A	H	H	A	H	A	H	B	H	H	B	H	A	B	H	H	H	A	B	B	H	B	H	A	H	B	B	H	H	B	B	A	H	B	A	H	B	H	H
AX.94877462	LG1.24	0.510221791	2D	NA	NA	B	B	B	A	A	A	H	H	A	H	A	H	B	H	H	B	H	A	B	H	H	H	A	B	B	H	B	H	A	H	B	B	H	-	B	B	A	H	B	A	H	B	H	H
AX.94855970	LG1.24	0.510221791	2D	NA	NA	B	B	B	A	A	A	H	H	A	H	A	H	B	H	H	B	H	A	B	H	H	H	A	B	B	H	B	H	A	H	B	B	H	H	B	B	A	H	B	A	H	B	H	H
AX.94731207	LG1.24	0.510221791	2D	NA	NA	B	B	B	A	A	A	H	H	A	H	A	H	B	H	H	B	H	A	B	H	H	H	A	B	B	H	B	H	A	H	B	B	H	H	B	B	A	H	B	A	H	B	H	H
AX.94704355	LG1.24	0.510221791	2D	9.84737763	64190388	B	B	B	A	A	A	H	H	A	H	A	H	B	H	H	B	H	A	B	H	H	H	A	B	B	H	B	H	A	H	B	B	H	-	B	B	A	H	B	A	H	B	H	H
AX.94667578	LG1.24	0.510221791	2D	10.66264843	69504752	B	B	B	A	A	A	H	H	A	H	A	H	B	H	H	B	H	A	B	H	H	H	A	B	B	H	B	H	A	H	B	B	H	H	B	B	A	H	B	A	H	B	H	H
AX.94655116	LG1.24	0.510221791	2D	10.31293548	67225139	B	B	B	A	H	A	H	H	A	H	A	H	B	H	H	B	H	H	B	H	H	H	A	B	B	H	B	H	A	H	B	B	H	H	B	B	A	H	B	A	H	B	H	H
AX.94644814	LG1.24	0.510221791	2D	10.05396145	65537010	B	B	B	A	A	A	H	H	A	H	A	H	B	H	H	B	H	A	B	H	H	H	A	B	B	H	B	H	A	-	B	B	H	H	B	B	A	H	B	A	H	B	H	H
AX.94603646	LG1.24	0.510221791	2D	NA	NA	B	B	B	A	A	A	H	H	A	H	A	H	B	H	H	B	H	A	B	H	H	H	A	B	B	H	B	H	A	H	B	B	H	H	B	B	A	H	B	A	H	B	H	H
AX.94592813	LG1.24	0.510221791	2D	10.36388396	67557248	B	B	B	A	A	A	H	H	A	H	A	H	B	H	H	B	H	A	B	H	H	H	A	B	B	H	B	H	A	H	B	B	H	H	B	B	A	H	B	A	H	B	H	H
AX.94515662	LG1.24	0.510221791	2D	NA	NA	B	B	B	A	A	A	H	H	A	H	A	H	B	H	H	B	H	A	B	H	H	H	A	B	B	H	B	H	A	H	B	B	H	H	B	B	A	H	B	A	H	B	H	H
AX.94513876	LG1.24	0.510221791	2D	10.54440284	68733965	B	B	B	A	A	A	H	H	A	H	A	H	B	H	H	B	H	A	B	H	H	H	A	B	B	H	B	H	A	H	B	B	H	H	B	B	A	H	B	A	H	B	H	H
AX.94511393	LG1.24	0.510221791	2D	10.24227135	66764513	B	B	B	A	A	A	H	H	A	H	A	H	B	H	H	B	H	A	B	H	H	H	A	B	B	H	B	H	A	H	B	B	H	H	B	B	A	H	B	A	H	B	H	H
AX.94497996	LG1.24	0.510221791	2D	10.88457115	70951361	B	B	B	A	A	A	H	H	-	H	A	H	B	H	H	B	H	A	B	H	H	H	A	B	B	H	B	H	A	H	B	B	H	H	B	B	A	H	B	A	H	B	H	H
AX.94482907	LG1.24	0.510221791	2D	10.54438903	68733875	B	B	B	A	A	A	H	H	A	H	A	H	B	-	H	B	H	A	B	H	H	H	A	B	B	H	B	H	A	-	B	B	H	-	B	B	A	H	B	A	H	B	H	H
AX.94452929	LG1.24	0.510221791	2D	10.5444125	68734028	B	B	B	A	A	A	H	H	A	H	A	H	B	H	H	B	H	A	B	H	H	H	A	B	B	H	B	H	A	H	B	B	H	H	B	B	A	H	B	A	H	B	H	H
AX.94427244	LG1.24	0.510221791	2D	10.96426876	71470872	B	B	B	A	A	A	H	H	A	H	A	H	B	H	H	B	H	A	B	H	H	H	A	B	B	H	B	H	A	H	B	B	H	H	B	B	A	H	B	A	H	B	H	H
AX.94387409	LG1.24	0.510221791	2D	NA	NA	B	B	B	A	A	A	H	H	A	H	A	H	B	H	H	B	H	A	B	H	H	H	A	B	B	H	B	H	A	H	B	B	H	H	B	B	A	H	B	A	H	B	H	H
AX.95254619	LG1.24	1.020443582	2D	10.62382248	69251664	B	B	B	A	A	A	H	H	A	H	A	H	B	H	H	B	H	A	B	H	H	H	A	B	B	H	B	H	A	H	B	B	H	H	B	B	A	H	B	A	H	B	H	H
AX.95191873	LG1.24	2.040993445	2D	NA	NA	B	B	B	A	A	A	H	H	A	H	A	H	B	H	H	B	H	-	B	H	H	H	A	B	B	H	B	H	A	H	B	B	H	H	B	B	A	H	B	A	H	B	H	H
AX.95631158	LG1.24	3.061543308	2D	NA	NA	B	B	B	A	A	A	H	B	A	H	A	H	B	H	-	B	H	A	B	H	H	H	A	B	B	H	B	H	A	H	B	B	H	H	B	B	A	H	B	A	H	B	H	H
AX.95253902	LG1.24	3.571765098	2D	11.56624841	75394892	B	B	B	A	A	A	H	B	A	H	A	H	B	H	H	B	H	A	B	H	H	H	A	B	B	H	B	H	A	H	B	B	H	H	B	B	A	H	B	A	H	B	H	H
AX.95109303	LG1.24	3.571765098	2D	11.54552823	75259827	B	B	B	A	A	A	H	B	A	H	A	H	B	H	H	B	H	A	B	H	H	H	A	B	B	H	B	H	A	H	B	B	H	H	B	B	A	H	B	A	H	B	H	H
AX.95006006	LG1.24	3.571765098	2D	11.50283514	74981531	B	B	B	A	A	A	H	B	A	H	A	H	B	H	H	B	H	A	B	H	H	H	A	B	B	H	B	H	A	H	B	B	H	H	B	B	A	H	B	A	H	B	H	H
AX.94879719	LG1.24	3.571765098	2D	11.54445667	75252842	B	B	B	A	A	A	H	B	A	H	A	H	B	H	H	B	H	A	B	H	H	-	A	B	B	H	B	H	A	H	B	B	H	H	B	B	A	H	B	A	H	B	H	H
AX.94778187	LG1.24	3.571765098	2D	NA	NA	B	B	B	A	A	A	H	B	A	H	A	H	B	H	H	B	H	A	B	H	H	H	A	B	B	H	B	H	A	H	B	B	H	H	B	B	A	H	B	A	H	B	H	H
AX.94765106	LG1.24	3.571765098	2D	NA	NA	B	B	B	A	A	A	H	B	A	H	A	H	B	H	H	B	H	A	B	H	H	H	A	B	B	H	B	H	A	H	B	B	H	H	B	B	A	H	B	A	H	B	H	H
AX.94662189	LG1.24	3.571765098	2D	11.49486064	74929549	B	B	B	A	A	A	H	B	A	H	A	H	B	H	-	B	H	A	B	H	H	H	A	B	B	H	B	H	A	H	B	B	H	H	B	B	A	H	B	A	H	B	H	H
AX.94582505	LG1.24	3.571765098	2D	NA	NA	B	B	B	A	A	A	H	B	A	H	A	H	B	H	H	B	H	A	B	H	H	H	A	B	B	H	B	H	A	H	B	B	H	H	B	B	A	H	B	A	H	B	H	H
AX.94536025	LG1.24	3.571765098	2D	11.49561557	74934470	B	B	B	A	A	A	H	B	A	H	A	H	B	H	H	B	H	A	B	H	H	H	A	B	B	H	B	H	A	H	B	B	H	H	B	B	A	H	B	A	H	B	H	H
AX.94454164	LG1.24	3.571765098	2D	11.56643081	75396081	B	B	B	A	A	A	H	B	A	H	A	H	B	H	H	B	H	A	-	H	H	H	A	B	B	H	B	H	A	H	B	B	H	H	B	B	A	H	B	A	H	B	H	H
AX.95630432	LG1.24	4.592314961	2D	NA	NA	B	B	B	A	A	A	H	B	A	H	A	H	B	H	A	B	H	A	B	H	H	H	A	B	B	H	B	H	A	H	B	B	H	H	B	B	A	H	B	A	H	B	H	H
AX.95168029	LG1.24	4.592314961	2D	12.02413351	78379628	B	B	B	A	A	A	H	B	A	H	A	H	B	H	A	B	H	A	B	H	H	H	A	B	B	H	B	H	A	H	B	B	H	H	B	B	A	H	B	A	H	B	H	H
AX.94652914	LG1.24	4.592314961	2D	NA	NA	B	B	B	A	A	A	H	B	A	H	A	H	B	H	A	B	H	A	B	H	H	H	A	B	B	H	B	H	A	H	B	B	H	H	B	B	A	H	B	A	H	B	H	H
AX.94646188	LG1.24	4.592314961	2D	NA	NA	B	B	B	A	-	A	H	B	A	H	A	H	B	H	A	B	H	A	B	H	H	H	A	B	B	H	B	H	A	H	B	B	H	H	B	H	A	H	B	A	H	B	H	H
AX.94451202	LG1.24	4.592314961	2D	12.0876491	78793656	B	B	B	A	A	A	H	B	A	H	A	H	B	H	A	B	H	A	B	H	H	H	A	B	B	H	B	H	A	H	B	B	H	H	B	B	A	H	B	A	H	B	H	H
AX.94445362	LG1.24	4.592314961	2D	12.08317493	78764491	B	B	B	A	A	A	H	B	A	H	A	H	B	H	A	B	H	A	B	H	H	H	A	B	B	H	B	H	A	H	B	B	H	H	B	B	A	H	B	A	H	B	H	H
AX.94393403	LG1.24	6.736485505	2D	12.39857644	80820444	B	B	B	A	A	A	H	B	A	H	A	H	B	H	A	B	H	A	B	H	H	H	A	B	B	H	B	H	A	H	B	B	H	H	B	B	A	H	B	A	H	B	H	H
AX.95630243	LG1.24	7.246707296	2D	NA	NA	B	B	B	A	A	A	H	B	A	-	A	H	B	H	A	B	H	A	B	H	H	H	A	B	B	H	B	H	A	H	B	B	H	H	-	-	A	H	-	A	A	B	H	H
AX.95084966	LG1.24	7.246707296	2D	12.4737847	81310691	B	B	B	A	A	A	H	B	A	H	A	H	B	H	A	B	H	A	B	H	H	H	A	B	B	H	B	H	A	H	B	B	H	H	B	B	A	H	B	A	H	B	H	H
AX.95007069	LG1.24	7.246707296	2D	12.6080557	82185940	B	B	B	A	A	A	H	B	A	H	A	H	B	H	A	B	H	A	B	H	H	H	A	B	B	H	B	H	A	H	B	B	H	H	B	B	A	H	B	A	H	B	H	H
AX.94656661	LG1.24	7.246707296	2D	NA	NA	B	B	B	A	A	A	H	B	A	H	A	H	B	H	A	B	H	A	B	H	H	H	A	B	B	H	B	H	A	H	B	B	H	H	B	B	A	H	B	A	H	B	H	H
AX.94401725	LG1.24	7.246707296	2D	12.3985611	80820344	B	B	B	A	A	A	H	B	A	H	A	H	B	H	A	B	H	A	B	H	H	H	A	B	B	H	B	H	A	H	B	B	H	H	B	B	A	H	B	A	H	B	H	H
AX.95657294	LG1.24	15.58855864	2D	NA	NA	B	B	B	A	A	A	H	B	A	H	A	H	B	H	A	B	H	A	B	H	H	H	A	H	B	H	H	H	A	B	B	B	H	H	B	B	A	H	B	A	H	B	H	H
AX.94860457	LG1.24	23.62691634	2D	24.058367	156825093	B	B	B	A	A	A	H	B	A	A	A	H	B	H	A	B	H	A	B	H	H	H	A	H	B	H	H	H	A	B	B	B	H	H	H	B	A	H	B	A	H	B	B	H
AX.95145990	LG1.24	25.15800697	2D	31.79418217	207251206	B	B	B	A	A	A	H	B	A	A	A	H	B	H	A	B	H	A	B	H	H	H	A	H	B	H	H	H	A	B	B	B	H	H	H	B	A	H	B	A	H	B	B	H
AX.95073722	LG1.24	25.15800697	2D	34.15620524	222648115	B	B	B	A	A	A	H	B	A	A	A	H	B	H	A	B	H	A	B	H	H	H	A	H	B	H	H	H	A	B	B	B	H	H	H	B	A	H	B	A	H	B	B	H
AX.95091154	LG1.24	25.66822876	2D	NA	NA	B	B	B	A	A	A	H	B	A	A	A	H	B	H	A	B	H	A	B	-	H	-	A	H	B	H	H	H	A	B	B	B	H	H	H	B	A	H	B	A	H	B	B	-
AX.94736814	LG1.24	27.30146245	2D	NA	NA	B	B	B	A	A	A	H	B	A	A	A	H	B	H	A	B	H	A	B	H	H	H	A	H	B	H	H	H	A	B	B	B	H	H	H	B	A	H	B	A	H	B	B	H
AX.94393552	LG1.24	28.32201232	2D	57.53351062	375033690	B	B	B	A	A	A	H	B	A	H	A	H	B	H	A	B	H	-	B	H	H	H	A	H	B	H	H	H	A	B	B	B	H	-	H	B	A	B	B	A	-	B	B	H
AX.95683514	LG1.24	32.21265662	2D	NA	NA	B	B	B	A	A	A	H	B	A	A	A	H	B	H	A	B	H	A	B	H	A	H	A	H	B	H	H	H	A	B	B	B	H	H	H	B	A	B	B	A	H	B	B	H
AX.94700210	LG1.24	32.21265662	2D	63.99682278	417164959	B	B	B	A	A	A	H	B	A	A	A	H	B	H	A	B	H	A	B	H	A	H	A	H	B	H	H	H	A	B	B	B	H	H	H	B	A	B	B	A	H	B	B	H
AX.94570302	LG1.24	32.21265662	2D	NA	NA	B	B	B	A	A	A	H	B	A	A	A	H	B	H	A	B	H	A	B	H	A	H	A	H	B	H	H	H	A	B	B	B	H	H	H	B	A	B	B	A	H	B	B	H
AX.95630065	LG1.24	34.86821195	2D	NA	NA	B	B	B	A	A	A	H	B	A	A	A	H	B	H	A	B	H	A	B	H	A	H	A	H	B	H	H	H	A	B	B	B	H	B	H	B	A	B	B	A	H	B	B	H
AX.94467676	LG1.24	34.86821195	2D	NA	NA	B	B	B	A	A	A	H	B	A	A	A	H	B	H	A	B	H	A	B	H	A	H	A	H	B	H	H	H	A	B	B	B	H	B	H	B	A	B	B	A	H	B	B	H
AX.94401150	LG1.24	44.58038124	2D	NA	NA	B	B	B	A	A	A	H	H	A	A	A	H	B	H	A	B	H	H	B	H	A	B	A	H	B	H	H	H	H	B	B	H	H	B	H	B	A	B	B	A	H	B	H	H
AX.94580285	LG1.24	45.6009311	2D	NA	NA	B	B	B	A	A	A	H	H	A	A	A	H	B	H	A	B	H	H	B	H	A	B	A	H	B	H	H	H	H	B	B	H	H	B	H	B	A	B	B	A	H	B	H	H
AX.94939121	LG1.24	52.90803829	2D	87.19917772	568410115	B	B	B	A	A	A	H	H	A	H	A	H	B	H	A	B	H	H	B	H	A	B	A	H	B	H	H	H	H	B	B	H	H	B	H	B	A	B	B	A	H	B	H	H
AX.94539975	LG1.25	0	5B	66.60215773	474973126	B	B	B	A	A	A	B	H	H	B	A	H	H	H	H	B	A	H	A	H	A	B	-	B	H	H	A	H	A	H	H	H	B	A	H	H	H	H	-	H	B	B	A	H
AX.95227398	LG1.25	3.782710576	5B	NA	NA	B	B	B	A	A	A	B	B	H	B	A	H	H	H	H	-	A	H	A	H	A	B	B	B	H	H	A	H	A	H	H	H	B	A	H	H	-	H	B	-	B	B	A	H
AX.94831718	LG1.25	3.782710576	5B	NA	NA	B	B	B	A	A	A	B	B	H	B	A	H	H	H	H	B	A	H	A	H	A	B	B	B	H	H	A	H	A	H	H	H	B	A	H	H	H	H	B	B	B	B	A	H
AX.94465985	LG1.25	3.782710576	5B	67.22147127	479389759	B	B	B	A	A	A	B	B	H	B	A	H	H	H	H	B	A	H	A	H	A	B	B	B	H	H	A	H	A	H	H	H	B	A	H	H	H	H	B	H	B	B	A	H
AX.94504060	LG1.25	4.292932367	5B	67.22163477	479390925	B	B	B	A	A	A	B	B	H	B	A	H	H	H	H	B	A	H	A	H	A	B	-	B	H	H	A	H	A	H	H	H	B	A	H	H	H	H	B	H	B	B	A	H
AX.94409094	LG1.25	5.31348223	5B	NA	NA	B	B	B	A	A	A	B	B	H	B	A	H	H	H	H	B	A	H	A	H	A	B	B	B	H	H	A	H	A	H	H	H	B	A	H	H	H	H	H	H	B	B	A	H
AX.95004024	LG1.25	6.334032093	5B	68.21624003	486483950	B	B	B	A	A	A	B	B	H	B	A	H	B	H	H	B	A	H	A	H	A	B	B	B	H	H	A	H	A	H	H	H	B	A	H	H	H	H	B	H	B	B	A	H
AX.95195217	LG1.25	6.844253884	5B	NA	NA	B	B	B	A	A	A	B	B	-	B	-	H	B	-	H	B	A	H	A	H	A	B	B	B	H	H	A	H	A	H	H	H	B	-	H	H	H	-	B	A	B	B	A	H
AX.94727885	LG1.25	6.844253884	5B	68.44395882	488107926	B	B	B	A	A	A	B	B	H	-	A	H	B	H	H	B	A	H	A	H	A	B	B	B	H	H	A	H	A	H	H	H	B	A	H	H	H	H	B	H	B	B	A	H
AX.94520860	LG1.25	6.844253884	5B	NA	NA	B	B	B	A	A	A	B	B	H	B	A	H	B	H	H	B	A	H	A	H	A	B	B	-	H	H	A	H	A	H	H	H	B	A	H	H	H	H	B	H	B	B	A	H
AX.94466892	LG1.25	6.844253884	5B	NA	NA	B	B	B	A	A	A	B	B	H	B	A	H	B	H	H	B	A	H	A	H	A	B	B	B	H	H	A	H	A	H	H	H	B	A	H	H	-	H	B	-	B	B	A	H
AX.94410503	LG1.25	6.844253884	5B	67.25587204	479635088	B	B	B	A	A	A	B	B	H	B	A	H	H	H	H	B	A	H	A	H	A	B	B	B	H	H	A	H	A	H	H	H	B	A	H	A	H	H	B	H	B	B	A	H
AX.94395148	LG1.25	6.844253884	5B	NA	NA	B	B	B	A	A	A	B	B	H	B	A	H	B	H	H	B	A	H	A	H	A	B	B	B	H	H	A	H	A	H	H	H	B	A	H	H	H	H	B	H	B	B	A	H
AX.95075647	LG1.25	7.864803747	5B	67.97107021	484735522	B	B	B	A	A	A	B	B	H	B	A	H	B	H	H	B	A	H	A	H	A	B	B	B	H	H	A	H	A	H	H	H	B	A	H	H	H	H	B	H	B	B	A	H
AX.94802487	LG1.25	7.864803747	5B	67.64697965	482424271	B	B	B	A	A	A	B	B	H	B	A	H	B	H	H	B	A	H	A	H	A	B	B	B	H	H	A	H	A	H	H	H	B	A	H	H	H	H	B	H	B	B	A	H
AX.94529480	LG1.25	7.864803747	5B	68.01857692	485074316	B	B	B	A	A	A	B	B	H	B	A	H	B	H	H	B	A	H	A	H	A	B	B	B	H	H	A	H	A	H	H	H	B	A	H	H	H	H	B	-	B	B	A	H
AX.95651903	LG1.25	8.88535361	5B	NA	NA	B	B	B	A	A	A	B	B	H	B	A	H	B	H	H	B	A	H	A	H	A	B	B	B	H	H	A	H	A	H	H	H	B	A	H	H	H	H	B	B	B	B	A	H
AX.95685162	LG1.25	10.41644424	5B	NA	NA	B	B	B	A	A	A	B	B	H	B	A	H	B	H	H	B	A	H	A	H	A	B	H	B	A	H	A	H	A	H	H	H	B	A	H	H	H	H	B	H	B	B	A	H
AX.95659448	LG1.25	10.41644424	5B	NA	NA	B	B	B	A	A	A	B	B	H	B	A	H	B	H	H	B	A	H	A	H	A	B	H	B	A	H	A	H	A	H	H	H	B	A	H	H	H	H	B	-	B	B	A	H
AX.95634935	LG1.25	10.41644424	5B	NA	NA	B	B	B	A	A	A	B	B	H	B	A	H	B	H	H	B	A	H	A	H	A	B	H	B	A	H	A	H	A	H	H	H	B	A	H	H	H	H	B	B	B	B	A	H
AX.95633193	LG1.25	10.41644424	5B	NA	NA	B	B	B	A	A	A	B	B	H	B	A	H	B	H	H	B	A	H	A	H	A	B	H	B	A	H	A	H	A	H	H	H	B	A	H	H	-	H	B	B	B	B	A	H
AX.95631922	LG1.25	10.41644424	5B	NA	NA	B	B	B	A	A	A	B	B	H	B	A	H	B	H	H	B	A	H	A	H	A	B	H	B	A	H	A	H	A	H	H	H	B	A	H	H	H	H	B	B	B	B	A	H
AX.95244845	LG1.25	10.41644424	5B	73.73109082	525813095	B	B	B	A	A	A	B	B	H	B	A	H	B	H	H	B	A	H	A	H	A	B	H	B	A	H	A	H	A	H	H	H	B	A	H	H	H	H	B	H	B	B	A	H
AX.95229776	LG1.25	10.41644424	5B	NA	NA	B	B	B	A	A	A	B	B	H	B	A	H	B	H	H	B	A	H	A	H	A	B	H	B	A	H	A	H	A	H	H	H	B	A	H	H	H	H	B	-	B	B	A	H
AX.95211383	LG1.25	10.41644424	5B	73.73108128	525813027	B	B	B	A	A	A	B	B	H	B	A	H	B	H	H	B	A	H	A	H	A	B	H	B	A	H	A	H	A	H	H	H	B	A	H	H	H	H	B	H	B	B	A	H
AX.95210225	LG1.25	10.41644424	5B	73.04092288	520891164	B	B	B	A	A	A	B	B	H	B	A	H	B	H	H	B	A	H	A	-	A	B	H	B	A	H	A	H	A	H	H	H	B	A	H	H	H	H	B	B	B	B	A	H
AX.95208240	LG1.25	10.41644424	5B	72.2425182	515197343	B	B	B	A	A	A	B	B	H	B	A	H	B	H	H	B	A	H	A	H	A	B	H	B	A	H	A	H	A	H	H	H	B	A	H	H	H	H	B	H	B	B	A	H
AX.95202508	LG1.25	10.41644424	5B	NA	NA	B	B	B	A	A	A	B	B	H	B	A	H	B	H	H	B	A	H	A	H	A	B	H	B	A	H	A	H	A	H	H	H	B	A	H	H	H	H	B	B	B	B	A	H
AX.95193045	LG1.25	10.41644424	5B	69.99489492	499168423	B	B	B	A	A	A	B	B	H	B	A	H	B	H	H	B	A	H	A	H	A	B	H	B	A	H	A	H	A	H	H	H	B	A	H	H	H	H	B	B	B	B	A	H
AX.95187492	LG1.25	10.41644424	5B	NA	NA	B	B	B	A	A	A	B	B	H	B	A	H	B	H	H	B	A	-	A	H	A	B	H	B	A	H	A	H	A	H	H	H	B	A	H	H	H	H	B	B	B	B	A	H
AX.95186101	LG1.25	10.41644424	5B	72.36904156	516099644	B	B	B	A	A	A	B	B	-	B	A	H	B	H	H	B	A	H	A	H	A	B	H	B	A	H	A	H	A	H	H	-	B	A	H	H	H	H	B	B	B	B	A	H
AX.95176365	LG1.25	10.41644424	5B	NA	NA	B	B	B	A	A	A	B	B	H	B	-	-	B	H	H	B	A	H	A	B	A	B	H	B	A	H	A	H	A	H	H	H	B	-	H	H	H	H	B	H	B	B	A	H
AX.95160935	LG1.25	10.41644424	5B	69.95511421	498884727	B	B	B	A	A	A	B	B	H	B	A	H	B	H	H	B	A	H	A	H	A	B	H	B	A	H	A	H	A	H	H	H	B	A	H	H	H	H	B	B	B	B	A	H
AX.95142423	LG1.25	10.41644424	5B	74.35100577	530234017	B	B	B	A	A	A	B	B	H	B	A	H	B	H	H	B	A	H	A	H	A	B	H	B	A	H	A	H	A	H	H	H	B	A	H	H	H	H	B	H	B	B	A	H
AX.95107412	LG1.25	10.41644424	5B	72.42117773	516471453	B	B	B	A	A	A	B	B	H	B	A	H	B	H	H	B	A	H	A	H	A	B	H	B	A	H	A	H	A	H	H	H	B	A	H	B	H	H	B	B	B	B	A	H
AX.95107370	LG1.25	10.41644424	5B	70.92561528	505805853	B	B	B	A	A	A	B	B	H	B	A	H	B	H	H	B	A	H	A	H	A	B	H	H	A	H	A	H	A	H	H	H	B	A	H	H	H	H	B	H	B	B	A	H
AX.95095580	LG1.25	10.41644424	5B	71.70952973	511396337	B	B	B	A	A	A	-	B	H	-	A	H	B	H	H	-	A	-	A	H	A	B	H	B	A	H	A	H	A	H	H	H	B	A	H	H	H	H	B	-	B	B	A	H
AX.95076333	LG1.25	10.41644424	5B	NA	NA	B	B	B	A	A	A	B	B	H	B	A	H	B	H	H	B	A	H	A	H	A	B	H	B	A	H	A	H	A	H	H	H	B	A	H	H	H	H	B	B	B	B	A	H
AX.95070133	LG1.25	10.41644424	5B	73.04202208	520899003	B	B	B	A	A	A	B	B	H	B	A	H	B	H	H	B	A	H	A	H	A	B	H	B	A	H	A	H	A	H	H	H	B	A	H	H	H	H	B	H	B	B	A	H
AX.95022681	LG1.25	10.41644424	5B	NA	NA	B	B	B	A	A	A	B	B	H	B	A	H	B	H	H	B	A	H	A	H	A	B	H	B	A	H	A	H	A	H	H	H	B	A	H	H	H	H	B	B	B	B	A	H
AX.95014966	LG1.25	10.41644424	5B	NA	NA	B	B	B	A	A	A	B	B	H	B	A	H	B	H	H	B	A	-	A	H	A	B	H	B	A	H	A	H	A	H	H	H	B	A	H	H	H	H	B	B	B	B	A	H
AX.95011078	LG1.25	10.41644424	5B	NA	NA	B	B	B	A	A	A	B	B	H	B	A	H	B	H	H	B	A	H	A	H	A	B	H	B	A	H	A	H	A	H	H	H	B	A	H	H	H	H	B	B	B	B	A	H
AX.95007107	LG1.25	10.41644424	5B	NA	NA	B	B	B	A	A	A	B	B	H	B	A	H	B	H	H	B	A	H	A	H	A	B	H	B	A	H	A	H	A	H	H	H	B	A	H	H	H	H	B	H	B	B	A	H
AX.94951082	LG1.25	10.41644424	5B	70.54528044	503093496	B	B	B	A	A	A	B	B	H	B	A	H	B	H	H	B	A	H	A	H	A	B	H	B	A	H	A	H	A	H	H	-	B	A	H	H	H	H	B	B	B	B	A	H
AX.94937534	LG1.25	10.41644424	5B	NA	NA	B	B	B	A	A	A	B	B	H	B	A	H	B	H	H	B	A	H	A	H	A	B	H	B	A	H	A	H	A	H	H	H	B	A	H	H	H	H	B	B	B	B	A	H
AX.94922322	LG1.25	10.41644424	5B	NA	NA	B	B	B	A	A	A	B	B	-	B	A	H	B	H	H	B	A	H	A	H	A	B	H	B	A	H	A	H	A	H	H	H	B	A	H	H	H	H	B	B	B	B	A	H
AX.94906737	LG1.25	10.41644424	5B	70.88023322	505482211	B	B	B	A	A	A	B	B	H	B	A	H	B	H	H	B	A	H	A	H	A	B	H	B	A	H	A	H	A	H	H	H	B	A	H	H	H	H	B	B	B	B	A	H
AX.94902258	LG1.25	10.41644424	5B	69.79694477	497756742	B	B	B	A	A	A	B	B	-	B	A	H	B	H	H	B	A	H	A	H	A	B	H	B	A	H	A	-	A	H	H	H	B	A	H	H	H	H	B	B	B	B	A	H
AX.94864254	LG1.25	10.41644424	5B	NA	NA	B	B	B	A	A	A	B	B	H	-	A	H	B	H	H	B	A	H	A	H	A	B	H	B	H	H	A	H	A	H	H	H	B	-	H	H	H	H	B	B	B	B	A	H
AX.94858790	LG1.25	10.41644424	5B	NA	NA	B	B	B	A	A	A	B	B	-	B	A	H	B	H	H	B	A	-	A	H	A	B	H	B	A	H	A	H	A	H	H	H	B	A	H	-	H	H	B	B	B	B	A	H
AX.94843838	LG1.25	10.41644424	5B	73.04201928	520898983	B	B	B	A	A	A	B	B	-	B	A	H	B	-	H	B	A	H	A	H	A	B	H	B	A	H	A	H	A	-	H	H	B	A	H	H	H	H	B	B	B	B	A	H
AX.94833772	LG1.25	10.41644424	5B	72.58668827	517651791	B	B	B	A	A	A	B	B	H	B	A	H	B	H	H	B	A	H	A	H	A	B	H	B	A	H	A	H	A	H	H	H	B	A	H	H	H	H	B	H	B	B	A	H
AX.94801200	LG1.25	10.41644424	5B	NA	NA	B	B	B	A	A	A	B	B	H	B	A	H	B	H	H	B	A	H	A	H	A	B	H	B	A	H	A	H	A	H	H	H	B	A	H	H	-	H	B	B	B	B	A	H
AX.94799348	LG1.25	10.41644424	5B	70.3191334	501480729	B	B	B	A	A	A	B	B	H	B	A	H	B	H	H	B	A	H	A	H	A	B	H	-	A	H	-	H	A	H	H	H	B	H	H	H	H	H	B	-	B	B	A	H
AX.94783438	LG1.25	10.41644424	5B	NA	NA	B	B	B	A	A	A	B	B	H	B	A	H	B	H	H	B	A	H	A	H	A	B	H	B	A	H	A	H	A	H	H	H	B	A	H	H	H	H	B	B	B	B	A	H
AX.94769968	LG1.25	10.41644424	5B	70.38609858	501958291	B	B	B	A	A	A	B	B	H	B	A	H	B	H	H	B	A	H	A	H	A	B	H	B	A	H	A	H	A	H	H	H	B	A	H	H	H	H	B	-	B	B	A	H
AX.94748717	LG1.25	10.41644424	5B	NA	NA	B	B	B	A	A	A	B	B	H	B	A	H	B	H	H	B	A	H	A	H	A	B	H	B	A	H	A	H	A	-	H	H	B	A	H	H	H	H	B	B	B	B	A	H
AX.94745227	LG1.25	10.41644424	5B	71.26930564	508256880	B	B	B	A	A	A	B	B	H	B	A	H	B	H	H	B	A	H	A	H	A	B	H	B	A	H	A	H	A	H	H	H	B	A	H	H	H	H	B	H	B	B	A	H
AX.94724902	LG1.25	10.41644424	5B	71.34509786	508797392	B	B	B	A	A	A	B	B	H	B	A	H	B	H	H	B	A	H	A	H	A	B	H	B	A	H	A	H	A	H	H	H	B	A	H	H	H	H	B	B	B	B	A	H
AX.94699913	LG1.25	10.41644424	5B	NA	NA	B	B	B	A	A	A	B	B	H	B	A	H	B	H	H	B	A	H	A	H	A	B	H	B	A	H	A	H	A	H	H	H	B	A	H	H	H	H	B	B	B	B	A	H
AX.94699664	LG1.25	10.41644424	5B	71.55557847	510298434	B	B	B	A	A	A	B	B	H	B	A	H	B	H	H	B	A	H	A	H	A	B	H	B	A	H	A	H	A	H	H	H	B	A	H	H	H	H	B	B	B	B	A	H
AX.94682398	LG1.25	10.41644424	5B	72.77004807	518959421	B	-	B	A	A	A	B	B	H	B	A	H	B	H	H	B	A	H	A	H	A	B	H	B	A	H	A	H	A	H	H	H	B	A	H	H	H	H	B	B	B	B	A	H
AX.94647844	LG1.25	10.41644424	5B	NA	NA	B	B	B	A	A	A	B	B	H	B	A	H	B	H	H	B	A	H	A	H	A	B	H	B	A	H	A	H	A	H	H	H	B	A	H	H	H	H	B	B	B	B	A	H
AX.94621773	LG1.25	10.41644424	5B	71.06353414	506789421	B	B	B	A	A	A	B	B	H	B	A	H	B	H	H	B	A	H	A	H	A	B	H	B	A	H	A	H	A	H	H	H	B	A	H	H	-	H	B	B	B	B	A	H
AX.94621575	LG1.25	10.41644424	5B	NA	NA	B	B	B	A	A	A	B	B	B	B	A	H	B	B	B	B	A	B	A	H	A	B	B	B	A	B	A	B	A	B	H	B	B	A	H	-	B	B	B	-	B	B	A	B
AX.94616222	LG1.25	10.41644424	5B	NA	NA	B	B	B	A	A	A	B	B	H	B	A	H	B	H	H	B	A	H	A	H	A	B	H	B	A	H	A	H	A	H	H	H	B	A	H	H	H	H	B	B	B	B	A	H
AX.94582963	LG1.25	10.41644424	5B	NA	NA	B	B	B	A	A	A	B	B	H	B	A	H	B	H	H	B	A	H	A	H	A	B	H	B	A	H	A	H	A	H	H	H	B	A	H	H	H	H	B	B	B	B	A	H
AX.94560049	LG1.25	10.41644424	5B	NA	NA	B	B	B	A	A	A	B	B	H	B	A	H	B	H	H	B	A	H	A	H	A	B	H	B	A	H	A	H	A	H	H	H	B	-	H	H	H	H	B	B	B	B	A	H
AX.94537482	LG1.25	10.41644424	5B	NA	NA	B	B	B	A	A	A	B	B	H	B	A	H	B	H	H	B	A	H	A	H	A	B	H	B	A	H	A	H	A	H	H	H	B	A	H	H	H	H	B	B	B	B	A	H
AX.94531187	LG1.25	10.41644424	5B	72.99342584	520552439	B	H	B	A	A	A	B	B	H	B	A	H	B	H	H	B	A	H	A	H	A	B	H	B	A	H	A	H	A	H	H	H	B	-	H	H	H	H	B	H	B	B	A	H
AX.94498247	LG1.25	10.41644424	5B	NA	NA	B	B	B	A	A	A	B	B	H	B	A	H	B	H	H	B	A	H	A	H	A	B	H	B	A	H	A	H	A	H	H	H	B	A	H	H	H	H	B	B	B	B	A	H
AX.94496088	LG1.25	10.41644424	5B	NA	NA	B	B	B	A	A	A	B	B	H	B	A	H	B	H	H	B	A	H	A	H	A	B	H	B	A	H	A	H	A	H	H	H	B	A	H	H	H	H	B	B	B	B	A	H
AX.94487163	LG1.25	10.41644424	5B	70.78109556	504775211	B	B	B	A	A	A	B	B	H	B	A	H	B	H	H	B	A	H	A	H	A	B	H	B	A	H	A	H	A	H	H	H	B	A	H	H	H	H	B	H	B	B	A	H
AX.94477071	LG1.25	10.41644424	5B	72.24199363	515193602	B	B	B	A	A	A	B	B	H	B	A	H	B	H	H	B	A	-	A	H	A	B	H	B	A	H	A	H	A	H	H	H	B	A	H	-	H	H	B	B	B	B	A	H
AX.94476971	LG1.25	10.41644424	5B	NA	NA	B	B	B	A	A	A	B	B	-	B	A	H	-	H	H	B	A	H	A	H	A	B	H	B	A	H	A	H	A	H	H	-	B	A	H	H	H	H	B	B	B	B	A	H
AX.94463607	LG1.25	10.41644424	5B	73.36450232	523198770	B	B	B	A	A	A	B	B	H	B	A	H	B	H	H	B	A	H	A	H	A	B	H	B	A	H	A	H	A	H	H	H	B	A	H	H	H	H	B	H	B	B	A	H
AX.94440933	LG1.25	10.41644424	5B	NA	NA	B	B	B	A	A	A	B	B	H	B	A	H	B	H	H	B	A	H	A	H	A	B	H	B	A	H	A	H	A	H	H	H	B	A	H	H	H	H	B	B	B	B	A	H
AX.94432142	LG1.25	10.41644424	5B	70.4133003	502152280	B	B	B	A	A	A	B	B	H	-	A	H	B	H	H	B	A	H	A	H	A	B	H	-	A	H	A	H	A	H	H	H	B	A	H	H	H	H	B	B	B	B	A	H
AX.94412585	LG1.25	10.41644424	5B	NA	NA	B	B	B	A	A	A	B	B	H	B	A	H	B	H	H	B	A	H	A	H	A	B	H	B	A	H	A	H	A	H	H	H	B	A	H	H	H	H	B	B	B	B	A	H
AX.95214527	LG1.25	11.4369941	5B	69.82212938	497936346	B	B	B	A	A	A	B	B	H	B	A	H	B	-	H	B	A	-	A	H	A	B	H	B	A	H	A	B	A	H	H	H	B	A	H	H	-	H	B	B	B	B	A	H
AX.95215709	LG1.25	12.5596317	5B	71.02484016	506513475	B	B	B	A	A	A	-	B	H	B	A	H	B	H	H	B	A	H	A	H	A	B	H	B	A	H	A	H	A	H	H	-	B	A	H	H	H	H	B	H	B	B	A	H
AX.94955897	LG1.25	13.06985349	5B	72.01982837	513609231	B	B	B	A	A	A	B	B	B	B	A	H	B	-	-	B	A	H	A	H	A	B	H	B	A	H	A	-	A	H	-	-	B	A	H	-	-	H	B	B	B	B	A	H
AX.94758742	LG1.25	13.58007528	5B	72.19422161	514852916	B	B	B	A	A	A	B	B	H	B	A	H	B	H	H	B	A	H	A	H	A	B	H	B	A	H	A	H	A	H	H	H	B	A	H	H	H	H	B	B	B	B	A	H
AX.94829228	LG1.25	14.09029707	5B	NA	NA	B	B	B	A	A	A	B	B	H	B	A	H	B	H	H	B	A	H	A	H	A	B	H	B	A	H	A	H	A	H	H	H	B	A	H	H	H	H	B	B	B	B	A	H
AX.94611749	LG1.25	14.09029707	5B	NA	NA	B	B	B	A	A	A	B	B	-	B	-	H	B	H	H	B	A	H	A	H	A	B	H	B	A	H	A	H	A	H	H	-	B	A	H	H	H	H	B	B	B	B	A	H
AX.94577210	LG1.25	14.09029707	5B	72.01819253	513597565	B	B	B	A	A	A	B	B	-	B	A	H	B	H	-	B	A	-	A	H	A	B	H	B	A	H	A	-	A	-	H	-	B	A	H	-	-	H	B	B	B	B	A	H
AX.95652678	LG1.25	14.60051886	5B	NA	NA	B	B	B	A	A	A	B	B	H	B	A	H	B	H	H	B	A	H	A	H	A	B	H	B	A	H	A	H	A	-	H	H	B	A	H	H	H	H	B	B	B	B	A	H
AX.94670199	LG1.25	15.33656855	5B	NA	NA	B	B	B	A	A	A	B	B	H	B	A	H	B	H	H	B	A	H	A	H	A	B	H	B	A	H	A	-	A	H	H	H	-	A	H	H	H	H	B	H	B	B	A	H
AX.95630550	LG1.25	15.84679034	5B	NA	NA	B	B	B	A	A	A	B	B	H	B	A	H	B	H	H	B	A	H	A	H	A	B	H	B	A	H	A	H	A	-	H	H	B	-	H	H	H	H	B	H	B	B	A	H
AX.95235890	LG1.25	15.84679034	5B	NA	NA	B	B	B	A	A	A	B	B	H	B	A	H	B	H	H	B	A	H	A	H	A	B	H	B	A	H	A	H	A	H	H	H	B	A	H	H	H	H	B	H	B	B	A	H
AX.95232681	LG1.25	15.84679034	5B	70.88020462	505482007	B	B	B	A	A	A	B	B	H	B	A	H	B	H	H	B	A	H	A	H	A	B	H	B	A	H	A	H	A	H	H	H	B	A	H	H	H	H	B	H	B	B	A	H
AX.95223280	LG1.25	15.84679034	5B	NA	NA	B	B	B	A	A	A	B	B	H	B	A	H	B	H	H	B	A	H	A	H	A	B	H	B	A	H	A	H	A	H	H	H	B	H	H	H	H	H	B	H	B	B	A	H
AX.95151626	LG1.25	15.84679034	5B	NA	NA	B	B	B	A	A	A	B	B	H	B	A	H	B	H	H	B	A	H	A	H	A	B	H	B	A	H	A	H	A	H	H	H	B	-	H	H	H	H	B	H	B	B	A	H
AX.95144641	LG1.25	15.84679034	5B	NA	NA	B	B	B	A	A	A	B	B	H	B	A	H	B	H	H	B	A	H	A	H	A	B	H	B	A	H	A	H	A	H	H	H	B	A	H	H	H	H	B	H	B	B	A	H
AX.94968456	LG1.25	15.84679034	5B	NA	NA	B	B	B	A	A	A	B	B	H	B	A	H	B	H	H	B	A	H	A	H	A	B	H	B	A	H	A	H	A	H	H	H	B	A	H	H	H	H	B	H	B	B	A	H
AX.94886878	LG1.25	15.84679034	5B	NA	NA	B	B	B	A	A	A	B	B	H	B	A	H	B	-	H	B	A	H	A	H	A	B	-	B	A	H	A	H	A	H	H	A	B	A	H	H	-	H	B	-	B	B	A	-
AX.94878877	LG1.25	15.84679034	5B	72.73085434	518679911	B	B	B	A	A	A	B	B	H	-	A	H	B	H	H	B	A	H	A	H	A	B	H	B	A	H	A	H	A	H	H	H	B	A	H	H	H	H	B	H	B	B	A	H
AX.94871419	LG1.25	15.84679034	5B	71.63768213	510883956	B	B	B	A	A	A	B	B	H	B	A	H	B	H	H	B	A	H	A	H	A	B	H	B	A	H	A	H	A	H	H	H	B	A	H	H	H	H	B	H	B	B	A	H
AX.94863298	LG1.25	15.84679034	5B	71.0596135	506761461	B	B	B	A	A	A	B	B	H	B	A	H	B	H	H	B	A	H	A	H	A	B	H	B	A	-	A	H	A	H	H	H	B	A	H	H	H	H	B	H	B	B	A	H
AX.94787269	LG1.25	15.84679034	5B	NA	NA	B	B	B	A	A	A	B	B	H	B	-	H	B	H	H	B	A	H	A	H	A	B	H	B	A	H	-	H	A	H	H	H	B	-	H	H	H	H	B	H	B	B	A	H
AX.94773164	LG1.25	15.84679034	5B	NA	NA	B	B	B	A	A	A	B	B	H	B	-	H	B	H	H	B	A	H	A	H	A	-	H	B	A	H	A	H	A	H	H	H	B	A	H	H	H	H	B	H	B	B	A	H
AX.94676625	LG1.25	15.84679034	5B	72.36083472	516041117	B	B	B	A	A	A	B	B	H	B	A	H	B	H	H	B	A	H	A	H	A	B	H	B	A	H	A	H	A	H	H	H	B	A	H	H	H	H	B	H	B	B	A	H
AX.94643687	LG1.25	15.84679034	5B	NA	NA	B	B	B	A	A	A	B	B	H	B	A	H	B	H	H	B	A	H	A	H	A	B	H	B	A	H	A	H	A	H	H	H	B	A	H	H	H	H	B	H	B	B	A	H
AX.94638169	LG1.25	15.84679034	5B	NA	NA	B	B	B	A	A	A	B	B	H	B	A	H	B	H	H	B	A	H	A	H	A	B	H	B	A	H	A	H	A	H	H	H	B	A	H	H	H	H	B	H	B	B	A	H
AX.94493482	LG1.25	15.84679034	5B	74.53001852	531510646	B	B	B	A	A	A	B	B	H	B	A	H	B	H	H	B	A	-	A	H	A	B	H	B	A	H	A	H	A	H	H	H	B	A	H	H	H	H	B	H	B	B	A	H
AX.94434973	LG1.25	15.84679034	5B	NA	NA	B	B	B	A	A	A	B	B	H	B	A	H	B	H	H	B	A	H	A	H	A	B	H	B	A	H	A	H	A	H	H	H	B	A	H	H	H	H	B	H	B	B	A	H
AX.94431903	LG1.25	15.84679034	5B	70.92287658	505786322	B	B	B	A	A	A	B	B	H	B	A	H	B	H	H	B	A	H	A	H	A	B	H	B	A	H	A	H	A	H	-	H	B	-	H	H	H	H	B	H	B	B	A	H
AX.94420771	LG1.25	15.84679034	5B	NA	NA	B	B	B	A	A	A	B	B	H	B	A	H	B	H	H	B	A	H	A	H	A	B	H	B	A	H	A	H	A	H	H	H	B	A	H	H	H	H	B	H	B	B	A	H
AX.94419780	LG1.25	15.84679034	5B	NA	NA	B	B	B	A	A	A	B	B	H	B	A	H	B	H	H	B	A	H	A	H	A	B	H	B	A	H	A	H	A	H	H	H	B	A	H	H	H	H	B	H	B	B	A	H
AX.94412398	LG1.25	15.84679034	5B	NA	NA	B	B	B	A	A	A	B	B	H	B	A	H	B	H	H	B	A	H	A	H	A	B	H	B	A	H	A	H	A	H	H	H	B	A	H	H	H	H	B	H	B	B	A	H
AX.94762188	LG1.25	16.35701213	5B	NA	NA	B	B	B	A	A	A	B	B	H	B	A	H	B	H	H	B	A	-	A	H	A	B	H	B	A	H	A	H	A	H	H	H	B	A	H	H	H	H	B	H	B	B	A	H
AX.94968050	LG1.25	17.47964972	5B	71.61615018	510730401	B	B	B	A	A	A	B	B	H	B	A	H	B	H	H	B	A	H	A	H	A	B	H	B	A	H	A	H	A	H	H	H	B	A	H	H	H	H	B	H	B	B	A	H
AX.95131469	LG1.25	18.50019959	5B	NA	NA	B	H	B	A	A	A	B	B	H	B	A	H	B	H	H	B	A	H	A	-	A	B	H	B	A	H	A	H	A	H	H	H	B	A	H	H	H	H	B	B	B	B	A	H
AX.94548774	LG1.25	18.50019959	5B	71.17554062	507588195	B	B	B	A	A	A	B	B	H	B	A	H	B	H	H	B	A	H	A	H	A	B	H	B	A	H	A	H	A	H	H	H	B	A	H	H	H	H	B	H	B	B	A	H
AX.94492056	LG1.25	18.50019959	5B	16.90224358	120538309	B	B	B	A	A	A	B	B	H	B	A	H	B	H	H	B	A	H	A	H	A	B	H	B	A	H	A	H	A	H	H	H	B	A	H	H	H	H	B	H	B	B	A	H
AX.94700493	LG1.25	19.52074945	5B	70.02529456	499385218	B	B	B	A	A	A	B	B	H	B	A	H	B	H	H	B	A	H	A	H	A	B	B	B	A	H	A	H	A	H	H	H	B	A	H	H	H	-	B	B	B	B	A	H
AX.94505252	LG1.25	20.54129931	5B	NA	NA	B	B	B	A	A	A	B	B	H	B	A	H	B	H	H	B	A	H	A	H	A	B	H	B	A	H	A	H	A	H	H	H	B	A	H	H	H	H	B	B	B	B	A	H
AX.94811859	LG1.25	21.56184918	5B	70.56281083	503218514	B	B	B	A	A	A	H	B	H	B	A	H	B	H	H	-	A	H	A	H	A	B	H	B	A	H	A	H	A	H	H	H	B	A	H	H	H	H	B	H	B	B	A	H
AX.95254686	LG1.25	22.07207097	5B	74.48959602	531222373	B	B	B	A	A	A	B	B	H	B	A	H	B	H	H	B	A	H	A	H	A	B	H	B	A	H	A	H	A	H	H	H	B	A	H	H	H	H	B	B	B	B	A	H
AX.95018255	LG1.25	22.07207097	5B	71.21548371	507873049	B	B	B	A	A	A	B	B	H	B	A	H	B	H	H	B	A	H	A	H	A	B	H	B	A	H	A	H	A	H	H	H	B	A	H	H	H	H	B	H	B	B	A	H
AX.94949817	LG1.25	22.07207097	5B	70.38602875	501957793	B	B	B	A	A	A	B	B	H	B	A	H	B	H	H	B	A	-	A	H	A	B	H	B	A	H	A	H	A	H	H	H	B	A	H	H	H	H	B	H	B	B	A	H
AX.94929524	LG1.25	22.07207097	5B	NA	NA	B	B	B	A	A	A	B	B	H	B	A	H	B	H	H	B	A	H	A	H	A	B	H	B	A	H	A	H	A	H	H	H	B	A	H	H	H	H	B	H	B	B	A	H
AX.94893418	LG1.25	22.07207097	5B	72.01761214	513593426	B	B	B	A	A	A	B	B	H	B	A	H	B	H	H	B	A	H	A	H	A	B	H	B	A	H	A	H	A	-	H	H	B	A	H	H	H	H	B	H	B	B	A	H
AX.94813837	LG1.25	22.07207097	5B	71.19198303	507705454	B	B	B	A	A	A	B	B	H	B	A	H	B	H	A	B	A	H	A	H	A	B	H	B	A	H	A	H	A	H	H	-	B	A	H	H	-	H	B	H	B	B	A	H
AX.94657515	LG1.25	22.07207097	5B	74.45379176	530967035	B	B	B	A	A	A	B	B	H	B	A	H	B	H	H	B	A	H	A	H	A	B	H	B	A	H	A	H	A	H	H	H	B	A	H	H	H	H	B	H	B	B	A	H
AX.94648864	LG1.25	22.07207097	5B	73.67916989	525442821	B	B	B	A	A	A	B	B	H	B	A	H	B	H	H	B	A	H	A	H	A	B	H	B	A	H	A	H	A	H	H	H	B	A	H	H	H	H	B	H	B	B	A	H
AX.94596238	LG1.25	22.07207097	5B	74.40546152	530622368	B	B	B	A	A	A	B	B	H	B	A	H	B	H	H	B	A	H	A	-	A	B	H	B	A	H	A	H	A	H	H	H	B	A	H	H	H	H	B	H	B	B	A	H
AX.94574148	LG1.25	22.07207097	5B	73.83802656	526575707	B	B	B	A	A	A	B	B	H	B	A	H	B	-	H	B	A	H	A	H	A	B	H	B	A	H	A	H	A	H	H	H	B	A	H	H	H	H	B	H	B	B	A	H
AX.94558969	LG1.25	22.07207097	5B	NA	NA	B	B	B	A	A	A	B	B	H	B	H	H	B	H	H	B	A	H	A	-	A	B	H	B	A	H	A	H	A	H	H	H	B	H	H	H	H	H	B	H	B	B	A	H
AX.94553874	LG1.25	22.07207097	5B	NA	NA	B	B	B	A	A	A	B	B	H	-	A	H	B	H	H	B	A	H	A	B	A	B	-	B	A	H	A	H	A	H	H	H	B	H	H	-	H	H	B	-	B	B	A	H
AX.94409073	LG1.25	22.07207097	5B	74.27455423	529688803	B	B	B	A	A	A	B	B	H	B	A	H	B	H	H	B	A	H	A	H	A	B	H	B	A	H	A	H	A	H	H	H	B	H	H	H	H	H	B	H	B	B	A	H
AX.94546698	LG1.25	25.75217133	5B	NA	NA	B	B	B	A	A	A	-	B	-	B	-	H	B	H	H	A	H	H	A	H	A	B	H	B	H	H	A	H	A	H	H	H	B	A	H	H	H	H	B	H	B	B	A	H
AX.95106649	LG1.25	26.26239312	5B	75.06976841	535359871	B	B	B	A	A	A	H	B	H	B	A	H	B	H	H	A	H	H	A	H	A	B	H	B	H	H	A	H	A	H	H	H	B	A	H	H	H	H	B	B	B	B	A	H
AX.94388286	LG1.25	26.26239312	5B	75.16612699	536047052	B	B	B	A	A	A	H	B	H	B	A	H	B	H	H	A	H	H	A	H	A	B	H	B	H	H	A	H	A	H	H	H	B	A	H	H	H	H	B	B	B	B	A	H
AX.95120126	LG1.25	27.28294299	5B	NA	NA	B	B	B	A	A	A	H	B	H	B	A	H	B	H	H	A	H	H	A	H	A	B	H	B	H	H	A	H	A	H	H	H	B	A	H	H	H	H	B	B	B	B	A	H
AX.95209196	LG1.25	27.79316478	5B	75.64476643	539460468	B	B	B	A	A	A	H	B	H	B	A	H	H	H	H	A	H	H	A	H	A	H	H	B	H	H	A	H	A	H	H	H	B	A	H	H	H	H	B	B	B	B	A	H
AX.95001598	LG1.25	27.79316478	5B	NA	NA	B	B	B	A	A	A	H	B	H	B	A	H	H	H	H	A	H	H	A	H	A	H	H	B	H	H	A	H	A	-	H	H	B	A	H	H	H	H	B	H	B	B	A	H
AX.94743097	LG1.25	28.30338657	5B	75.62138144	539293698	B	B	B	A	A	A	H	B	B	B	A	H	H	H	H	A	H	H	A	H	A	H	H	B	H	H	A	H	A	H	H	H	B	A	H	H	H	H	B	B	B	B	A	H
AX.94523513	LG1.25	29.93662026	5B	76.18285692	543297859	B	B	B	A	A	A	H	B	H	B	A	H	H	H	H	A	H	H	A	H	A	H	H	B	H	H	A	H	A	H	H	H	B	A	H	H	H	H	B	H	B	B	A	H
AX.94685800	LG1.25	32.0807908	5B	NA	NA	B	B	B	A	A	A	H	B	H	B	A	H	H	A	H	A	H	H	A	H	A	H	H	B	H	H	A	H	A	H	H	H	H	A	H	H	H	-	B	B	B	B	A	H
AX.95258242	LG1.25	33.10134067	5B	76.36670049	544608939	B	B	B	A	A	A	H	B	H	B	A	H	H	A	H	A	H	H	A	H	A	H	H	B	H	H	A	H	A	H	H	H	H	H	H	H	H	H	B	B	B	B	A	H
AX.94787743	LG1.25	34.73457436	5B	76.47806771	545403154	B	B	B	A	A	A	H	B	H	B	A	H	H	A	H	A	H	-	A	H	A	H	H	B	H	H	A	H	A	H	H	H	H	A	H	H	H	H	B	H	B	B	A	H
AX.94432536	LG1.25	34.73457436	5B	76.5330361	545795161	B	B	B	A	A	A	H	B	H	B	A	H	H	A	H	A	H	H	A	H	A	H	H	B	H	H	A	H	A	H	H	H	H	A	H	H	H	H	B	B	B	B	A	H
AX.94598077	LG1.25	35.85721195	5B	76.66073495	546705845	B	B	B	A	A	A	H	B	H	B	A	H	H	A	H	A	H	H	A	H	A	H	H	B	-	H	A	H	-	H	H	H	H	A	H	H	H	-	B	H	B	B	A	-
AX.94941069	LG1.25	36.36743374	5B	76.67815906	546830105	B	B	B	A	A	A	H	B	H	B	-	H	H	A	H	A	H	H	A	H	A	H	H	B	H	H	A	H	A	H	H	H	H	-	H	H	H	H	B	H	B	B	A	H
AX.94939544	LG1.25	43.66368338	5B	77.14403218	550152478	B	B	B	A	A	A	B	B	H	B	A	A	H	A	H	A	H	A	A	H	A	A	H	B	H	H	H	H	A	H	H	H	H	H	B	H	H	H	B	H	B	H	A	H
AX.95200965	LG1.25	44.17390517	5B	NA	NA	B	B	B	A	A	A	B	B	H	B	A	A	H	A	H	A	H	A	A	H	A	A	H	B	H	H	H	H	A	H	H	H	H	H	B	H	H	H	B	H	B	H	A	H
AX.94696737	LG1.25	44.17390517	5B	NA	NA	B	B	B	A	A	A	B	B	H	B	A	A	H	A	H	A	H	A	A	H	A	A	H	B	H	H	H	H	A	H	H	H	H	H	B	H	H	H	B	H	B	H	A	H
AX.94426924	LG1.25	44.17390517	5B	77.16768709	550321173	B	B	B	A	A	A	B	B	H	B	A	A	H	A	H	A	H	A	A	H	A	A	H	B	H	H	H	H	A	H	H	H	H	H	B	H	H	H	B	H	B	H	A	H
AX.94779257	LG1.25	44.68412696	5B	NA	NA	B	B	B	A	A	A	B	B	H	B	A	A	H	A	H	A	H	A	A	H	A	A	H	B	H	H	H	H	A	H	H	H	H	H	B	H	H	H	B	H	B	H	A	H
AX.94457495	LG1.25	44.68412696	5B	77.33291396	551499488	B	B	B	A	A	A	B	B	H	B	A	A	H	A	H	A	H	A	A	H	A	A	H	B	H	H	H	H	A	H	H	H	H	H	B	H	H	H	B	-	B	H	A	H
AX.94409923	LG1.25	44.68412696	5B	77.33292139	551499541	B	B	B	A	A	A	B	B	H	B	A	A	H	A	H	A	H	A	A	H	A	A	H	B	H	H	H	H	A	H	H	-	H	H	-	A	H	H	B	A	B	H	A	H
AX.95684744	LG1.25	45.19434875	5B	NA	NA	B	B	B	A	A	A	B	B	H	B	A	A	H	A	H	A	H	A	A	H	A	A	H	B	H	H	H	H	A	H	H	H	H	H	B	H	H	H	B	A	B	H	A	H
AX.95630690	LG1.25	45.19434875	5B	NA	NA	B	B	B	A	A	A	B	B	-	B	A	A	H	A	H	A	H	A	A	H	A	A	H	B	H	H	H	H	A	H	H	H	H	H	B	H	H	H	B	A	B	H	A	H
AX.94863343	LG1.25	45.19434875	5B	NA	NA	B	B	B	A	A	A	B	B	H	B	A	-	H	A	H	A	H	A	A	H	A	A	H	B	H	H	H	H	A	H	H	-	H	H	B	H	H	H	B	A	B	H	A	H
AX.95629800	LG1.25	46.21489861	5B	NA	NA	B	B	B	A	A	A	B	B	H	B	A	A	H	A	H	A	H	A	A	H	A	A	H	B	H	H	H	H	A	H	H	H	H	H	B	H	H	H	B	A	B	H	A	H
AX.94702867	LG1.25	47.23544848	5B	78.62759322	560732490	B	B	B	A	A	A	B	B	H	B	H	-	H	A	H	A	H	A	A	H	A	A	H	B	H	H	H	H	A	H	H	H	H	H	B	H	H	H	B	A	B	H	A	H
AX.95137871	LG1.25	47.74567027	5B	78.12290484	557133306	B	B	B	A	A	A	B	B	H	B	A	A	H	A	H	A	H	A	A	H	A	A	H	B	H	H	H	H	A	H	H	H	H	H	B	H	H	H	B	A	B	H	A	H
AX.94999037	LG1.25	47.74567027	5B	NA	NA	B	B	B	A	A	A	B	B	H	B	A	A	H	A	H	A	H	A	A	H	A	A	H	B	H	H	H	H	A	H	H	H	H	H	B	H	H	H	B	A	B	H	A	H
AX.94909292	LG1.25	47.74567027	5B	78.83702918	562226082	B	B	B	A	A	A	B	B	H	B	A	A	H	A	H	A	H	A	A	H	A	A	H	B	H	H	H	H	A	A	H	H	H	H	B	H	H	H	B	A	B	H	A	H
AX.94904064	LG1.25	47.74567027	5B	77.37579864	551805320	B	B	B	A	A	A	B	B	H	B	A	A	H	A	H	A	H	A	A	H	A	A	H	B	H	H	H	H	A	-	H	H	H	H	B	H	H	H	B	-	B	H	A	H
AX.94768083	LG1.25	47.74567027	5B	78.96256382	563121332	B	B	B	A	A	A	B	B	H	B	A	A	H	A	H	A	H	A	A	H	A	A	H	B	H	H	H	H	A	H	H	H	H	H	B	H	H	H	B	H	B	H	A	H
AX.94647201	LG1.25	47.74567027	5B	78.09723575	556950247	B	B	B	A	A	A	B	B	H	B	A	A	H	A	H	A	H	A	A	H	A	A	H	B	H	H	H	H	A	H	H	H	H	H	B	H	H	H	B	A	B	H	A	H
AX.94465686	LG1.25	47.74567027	5B	NA	NA	B	B	B	A	A	A	B	B	H	B	A	A	H	A	H	A	H	A	A	H	A	A	H	B	H	H	H	H	A	H	H	H	H	H	B	H	H	H	B	A	B	H	A	H
AX.94455639	LG1.25	47.74567027	5B	77.98959272	556182591	B	B	B	A	A	A	B	B	H	B	A	A	H	A	H	A	H	A	A	H	A	A	H	B	H	H	H	H	A	H	H	H	H	H	B	H	H	H	B	A	B	H	A	H
AX.94462876	LG1.25	48.76622013	5B	78.26124927	558119909	B	B	B	A	A	A	B	B	H	B	A	A	H	A	H	A	H	A	A	H	A	A	H	B	H	H	H	H	A	H	H	H	H	H	B	H	H	H	B	H	B	H	A	H
AX.95245953	LG1.25	49.27644192	5B	NA	NA	B	B	B	A	A	A	B	B	H	B	A	A	H	A	H	A	H	A	A	H	A	A	H	B	H	H	H	H	A	H	H	H	H	H	B	H	H	H	B	H	B	H	A	H
AX.95133096	LG1.25	49.27644192	5B	NA	NA	B	B	B	A	A	A	B	B	H	B	A	A	H	A	H	A	-	A	A	H	A	A	H	B	H	H	H	H	A	H	H	H	H	H	B	H	H	H	B	A	B	H	A	H
AX.95100010	LG1.25	49.27644192	5B	77.95609724	555943718	B	B	B	A	A	A	B	B	H	B	A	A	H	A	H	A	H	A	A	H	A	A	H	B	H	H	H	H	A	H	H	H	H	H	B	H	H	H	B	-	B	H	A	H
AX.94936761	LG1.25	49.27644192	5B	78.94005536	562960813	B	B	B	A	A	A	B	B	H	B	A	A	H	A	H	A	H	A	A	H	A	A	H	B	H	H	H	H	A	H	H	H	H	H	B	H	H	H	B	A	B	H	A	H
AX.94807673	LG1.25	49.27644192	5B	NA	NA	B	B	B	A	A	A	B	B	H	B	A	A	H	A	H	-	H	-	A	H	A	A	H	B	H	H	H	H	A	H	H	H	H	H	-	H	H	H	B	H	B	H	A	H
AX.94708811	LG1.25	49.27644192	5B	78.12290736	557133324	B	B	B	A	A	A	B	B	H	B	A	A	H	A	H	A	H	A	A	H	A	A	H	B	H	H	H	H	A	H	H	H	H	H	B	H	H	H	B	-	B	H	A	H
AX.94554181	LG1.25	49.27644192	5B	NA	NA	B	B	B	A	A	A	B	B	H	B	A	A	H	A	H	A	H	A	A	H	A	A	H	B	H	H	H	H	A	H	H	H	H	H	-	H	H	H	B	H	B	H	A	H
AX.94542034	LG1.25	49.27644192	5B	78.52386704	559992767	B	B	B	A	A	A	B	B	H	B	A	A	H	A	H	A	H	A	A	H	A	A	H	B	H	H	H	H	A	H	H	H	H	H	B	H	H	H	B	H	B	H	A	H
AX.94480226	LG1.25	49.27644192	5B	77.84925937	555181804	B	B	B	A	A	A	B	B	H	B	A	A	H	A	H	A	H	A	A	H	A	A	H	B	H	H	H	H	A	H	H	H	H	H	B	H	H	H	B	H	B	H	A	H
AX.94473749	LG1.25	49.27644192	5B	78.26125909	558119979	B	B	B	A	A	A	B	B	H	B	A	A	H	A	H	A	H	A	A	H	A	A	H	B	H	H	H	H	A	H	H	H	H	H	B	H	H	H	B	H	B	H	A	H
AX.94442837	LG1.25	49.27644192	5B	78.12314953	557135051	B	B	B	A	A	A	B	B	H	B	A	A	H	A	H	A	H	A	A	H	A	A	H	B	H	H	H	H	A	H	H	H	H	H	B	H	H	H	B	H	B	H	A	H
AX.94412376	LG1.25	49.27644192	5B	NA	NA	B	B	B	A	A	A	B	B	H	B	A	A	H	A	H	A	H	A	A	H	A	A	H	B	H	H	H	H	A	H	H	H	H	H	-	H	H	H	B	H	B	H	A	H
AX.94922434	LG1.25	50.29699178	5B	NA	NA	B	B	B	A	A	A	B	B	H	B	A	A	H	A	H	A	H	A	A	H	A	A	H	B	H	H	H	H	A	H	H	H	H	H	B	H	H	H	B	H	B	H	A	H
AX.94510016	LG1.25	50.29699178	5B	NA	NA	B	B	B	A	A	A	B	B	H	B	A	A	B	A	H	A	H	A	A	H	A	A	H	B	H	H	H	H	A	-	H	H	-	H	B	-	H	-	B	H	B	H	A	H
AX.94467821	LG1.25	50.80721357	5B	NA	NA	B	B	B	A	A	A	B	B	H	B	A	A	H	A	H	A	H	A	A	H	A	A	H	B	H	H	H	H	A	H	H	H	H	H	B	H	H	H	B	H	B	H	A	H
AX.95629791	LG1.25	50.80721357	5B	NA	NA	B	B	B	A	A	A	B	B	H	B	A	A	H	A	H	A	H	A	A	H	A	A	H	B	H	H	H	H	A	H	H	H	H	H	B	H	H	H	B	H	B	H	A	H
AX.94688821	LG1.25	50.80721357	5B	80.09316198	571184190	B	B	B	A	A	A	B	B	H	B	A	A	H	A	H	A	H	A	A	-	A	A	H	B	H	-	H	H	A	H	H	-	H	H	B	H	H	H	B	H	B	H	A	H
AX.94442133	LG1.25	51.31743537	5B	NA	NA	B	H	B	A	A	A	-	B	H	B	A	A	H	A	H	A	H	A	A	H	A	A	H	B	H	H	H	H	A	H	H	H	H	H	B	H	H	H	-	H	B	H	A	H
AX.94547820	LG1.25	51.82765716	5B	80.13385189	571474370	B	B	B	A	A	A	B	B	H	B	A	A	H	A	H	A	H	A	A	H	A	A	H	B	H	H	H	H	A	H	H	H	H	H	B	H	H	H	B	H	B	H	A	H
AX.94541836	LG1.25	51.82765716	5B	80.22725078	572140444	B	B	B	A	A	A	B	B	H	B	A	A	H	A	H	A	H	A	A	H	A	A	H	B	H	H	H	H	A	H	H	H	H	H	B	H	H	H	B	H	B	H	A	H
AX.95252159	LG1.25	52.84820702	5B	79.7619673	568822276	B	B	B	A	A	A	B	B	H	B	A	A	H	A	H	A	H	A	A	H	A	A	H	B	H	H	H	H	A	H	H	H	H	H	B	H	H	H	B	A	B	H	A	H
AX.95155007	LG1.25	52.84820702	5B	NA	NA	B	B	B	A	A	A	B	B	H	B	A	A	H	A	H	A	H	A	A	H	A	A	H	B	H	H	H	H	A	H	H	H	H	H	B	H	H	H	B	A	B	H	A	H
AX.94545123	LG1.25	53.35842881	5B	NA	NA	B	B	B	A	A	A	B	B	H	B	A	A	H	A	H	A	H	A	A	H	A	A	H	B	H	H	H	H	A	H	H	H	H	B	B	H	H	H	B	A	B	H	A	H
AX.95199852	LG1.25	53.35842881	5B	79.43699629	566504746	B	B	B	A	A	A	B	B	H	B	A	A	H	A	H	A	H	A	A	H	A	A	H	B	H	H	H	H	A	H	H	H	H	H	B	H	H	H	B	A	B	H	A	H
AX.94452355	LG1.25	54.37897867	5B	80.15373018	571616132	B	B	B	A	A	A	B	B	H	B	A	A	H	A	H	A	H	A	A	H	A	A	H	B	H	H	H	H	A	H	H	H	H	-	B	H	H	H	B	A	B	H	A	H
AX.94797710	LG1.25	55.9100693	5B	80.29049346	572591459	B	B	B	A	A	A	B	B	H	B	A	A	H	A	H	A	H	A	A	H	A	A	H	B	H	H	H	H	A	H	H	H	H	H	B	H	H	H	B	A	B	H	A	H
AX.94519749	LG1.25	56.93061917	5B	80.70133732	575521391	B	B	B	A	A	A	B	B	H	B	A	A	H	A	H	A	H	A	A	H	A	A	H	B	H	H	H	H	A	H	H	H	H	H	B	H	H	H	B	H	B	H	A	H
AX.94450951	LG1.25	56.93061917	5B	80.36787174	573143282	B	B	B	A	A	A	B	B	H	B	A	A	H	A	H	A	H	A	A	H	A	A	H	B	H	H	H	H	A	H	H	H	H	H	B	H	H	H	B	H	B	H	A	H
AX.94940145	LG1.25	58.4617098	5B	NA	NA	B	B	B	A	A	A	B	B	H	B	A	A	H	A	H	A	H	A	A	H	A	A	H	B	H	H	H	H	A	H	H	H	H	H	B	H	H	H	B	H	B	H	A	H
AX.95685339	LG1.25	59.48225966	5B	NA	NA	B	B	B	A	A	A	B	B	H	B	A	A	H	A	H	A	H	A	A	H	A	A	H	B	H	H	H	H	A	H	H	H	H	H	B	H	H	H	B	H	B	H	A	H
AX.95166397	LG1.25	61.52421044	5B	81.34382243	580103272	B	B	B	A	A	A	B	B	H	B	A	A	H	A	H	A	H	A	A	H	A	A	H	B	H	H	H	H	A	H	H	H	H	H	B	H	H	H	B	H	B	H	A	H
AX.94644169	LG1.25	62.03443223	5B	81.34386913	580103605	B	B	B	A	A	A	B	B	H	B	A	A	H	A	H	A	H	A	A	H	A	A	H	B	H	H	H	H	A	H	H	H	H	H	B	H	H	H	B	H	B	H	A	H
AX.94639562	LG1.25	62.03443223	5B	81.35250195	580165170	B	B	B	A	A	A	B	B	H	B	A	A	H	A	H	A	H	A	A	H	A	A	H	B	H	H	H	H	A	H	H	H	H	H	B	H	H	H	B	H	B	H	A	H
AX.94463626	LG1.25	63.56552286	5B	81.4471414	580840091	B	B	B	A	A	A	B	B	H	B	A	A	H	A	H	A	H	A	A	H	A	A	H	B	H	H	H	H	A	H	H	H	H	H	B	H	H	H	B	H	B	H	A	H
AX.95630170	LG1.25	64.58607272	5B	NA	NA	B	B	B	A	A	A	B	B	H	B	A	A	H	A	H	A	H	A	A	H	A	A	H	B	H	H	H	H	A	H	H	H	H	H	B	H	H	H	B	-	B	H	A	H
AX.94424823	LG1.25	64.58607272	5B	81.42777254	580701962	B	B	B	A	A	A	B	B	H	B	A	A	H	A	H	A	H	A	A	H	A	A	H	B	H	H	H	H	A	H	H	H	H	H	B	H	H	H	B	H	B	H	A	H
AX.95151783	LG1.25	66.11716335	5B	81.90810587	584127458	B	B	B	A	A	A	H	B	H	-	A	A	H	A	H	H	H	A	A	H	A	A	H	B	H	H	H	H	A	H	H	H	H	H	B	H	H	H	H	H	B	H	A	H
AX.94843616	LG1.25	66.62738514	5B	82.03173615	585009127	B	B	B	A	A	A	B	B	H	B	A	A	H	A	H	H	H	A	A	H	A	A	H	B	H	H	H	H	A	H	H	H	H	H	B	H	-	H	H	H	B	H	A	-
AX.95154188	LG1.25	67.64793501	5B	NA	NA	B	B	B	A	A	A	B	B	H	B	A	A	H	A	H	H	H	A	A	H	A	A	H	B	H	H	H	H	A	H	H	H	H	H	B	H	H	H	H	H	B	H	A	H
AX.94906933	LG1.25	67.64793501	5B	NA	NA	B	B	B	A	A	A	B	B	H	B	A	A	H	A	H	H	H	A	A	H	A	A	H	B	H	H	H	H	A	H	H	H	H	H	B	H	H	H	H	H	B	H	A	H
AX.95097894	LG1.25	68.66848487	5B	82.27065371	586712967	B	B	B	A	A	A	B	B	H	B	A	A	H	A	H	H	H	A	A	H	A	A	H	B	H	H	H	H	A	H	H	H	H	H	B	H	H	H	H	A	B	H	A	H
AX.95000138	LG1.25	68.66848487	5B	NA	NA	B	B	B	A	A	A	B	B	H	B	A	A	H	A	H	H	H	A	A	H	A	A	H	B	H	H	H	H	A	H	H	H	H	H	B	H	H	H	H	A	B	H	A	H
AX.95250945	LG1.25	69.17870666	5B	NA	NA	B	B	B	A	A	A	B	B	H	B	H	A	H	A	H	H	H	A	A	H	A	A	H	B	H	H	H	H	A	H	H	H	A	H	B	H	H	H	H	-	B	H	A	H
AX.94927526	LG1.25	71.3228772	5B	NA	NA	B	B	B	A	-	A	B	B	H	B	H	A	H	A	H	H	H	A	A	H	A	A	-	B	H	B	H	-	A	H	H	-	A	H	B	-	H	H	H	A	B	H	A	H
AX.94823785	LG1.25	71.3228772	5B	NA	NA	B	B	B	A	A	A	B	B	H	B	H	A	H	A	H	H	H	A	A	H	A	A	H	B	H	B	H	H	A	H	H	H	A	H	B	H	H	H	H	A	B	H	A	H
AX.94451289	LG1.25	71.83309899	5B	NA	NA	B	B	B	A	A	A	B	B	H	B	H	A	H	A	H	H	H	A	A	H	A	A	H	B	H	B	H	H	A	H	H	H	A	H	-	H	H	H	H	H	B	H	A	H
AX.95021350	LG1.25	73.36418963	5B	82.96356862	591654488	B	B	B	A	A	A	B	B	H	B	H	A	H	A	H	H	H	A	H	H	A	A	H	B	H	B	H	H	A	H	H	H	A	H	-	H	H	H	H	H	B	H	A	H
AX.95113708	LG1.25	73.87441142	5B	83.41987278	594908620	B	B	B	A	A	A	B	B	H	B	H	A	H	A	H	H	H	A	H	H	A	A	H	B	H	B	H	H	A	H	H	H	A	H	B	H	H	H	H	-	B	H	A	H
AX.95630131	LG1.25	74.38463321	5B	NA	NA	B	B	B	A	A	A	B	B	H	B	H	A	H	A	H	H	H	A	A	H	A	A	H	B	H	B	H	H	A	H	H	H	A	H	B	H	H	H	H	-	B	H	A	H
AX.95632714	LG1.25	75.40518307	5B	NA	NA	B	B	B	A	-	A	B	B	H	B	H	A	H	A	H	H	H	A	H	H	A	A	H	B	H	B	H	H	A	-	H	H	A	H	-	-	H	-	H	H	B	H	A	H
AX.94773509	LG1.25	75.40518307	5B	82.74226994	590076297	B	B	B	A	A	A	B	B	H	B	H	A	H	A	H	H	H	A	A	H	A	A	H	B	H	B	H	H	A	H	H	H	A	H	B	H	H	H	H	H	B	H	A	H
AX.94698683	LG1.25	75.40518307	5B	NA	NA	B	B	B	A	A	A	B	B	B	B	H	A	-	A	H	H	H	A	H	H	A	A	H	B	H	B	H	H	A	H	H	H	A	H	-	H	H	H	H	B	B	H	A	H
AX.95155637	LG1.25	75.91540486	5B	NA	NA	B	B	B	A	A	A	B	B	H	B	H	A	H	A	H	H	H	A	H	H	A	A	H	B	H	B	H	H	A	H	H	H	A	H	B	H	H	H	H	A	B	H	A	H
AX.95180386	LG1.25	76.42562665	5B	NA	NA	B	B	B	A	A	A	B	B	H	B	H	A	H	A	H	H	H	A	H	H	A	A	H	B	H	B	H	H	A	H	H	H	A	H	B	H	H	H	H	A	B	H	A	H
AX.94724456	LG1.25	77.95671728	5B	NA	NA	B	B	B	A	A	A	B	B	H	B	H	A	H	A	H	H	H	A	H	H	A	A	H	B	H	B	H	H	A	H	H	H	A	H	B	H	H	H	H	H	B	H	A	H
AX.94502454	LG1.25	77.95671728	5B	83.52572754	595663523	B	B	B	A	A	A	B	B	H	B	H	A	H	A	H	H	H	A	H	H	A	A	H	B	H	B	H	H	A	H	H	H	A	H	-	H	H	H	H	H	B	H	A	H
AX.94534515	LG1.25	79.48780791	5B	NA	NA	B	B	B	A	A	A	B	B	H	B	H	A	H	A	-	B	H	A	H	H	A	A	H	B	H	B	H	H	A	H	H	H	A	H	B	H	H	H	H	A	B	H	A	H
AX.94419463	LG1.25	79.48780791	5B	84.1278461	599957530	B	B	B	A	A	A	B	B	H	B	H	A	H	A	H	B	H	A	H	H	A	A	H	B	H	B	H	H	A	H	H	H	A	H	B	H	H	-	H	H	B	H	A	H
AX.94435670	LG1.25	79.9980297	5B	84.08542864	599655030	B	B	B	A	A	A	B	B	H	B	H	A	H	A	H	B	H	A	H	H	A	A	H	B	H	B	H	H	A	-	H	H	A	H	B	H	H	H	H	A	B	A	A	H
AX.95629004	LG1.25	81.01857957	5B	NA	NA	B	B	B	A	A	A	B	B	H	B	H	A	H	A	H	B	H	A	H	H	A	A	H	B	H	B	H	H	A	H	H	H	A	H	B	H	H	H	H	H	B	H	A	H
AX.95257158	LG1.25	81.01857957	5B	84.33189651	601412715	B	B	B	A	A	A	B	B	-	B	-	A	B	A	B	B	B	H	B	H	-	A	B	B	B	B	B	-	-	-	H	-	-	H	B	B	-	-	-	B	B	-	A	B
AX.95131986	LG1.25	81.01857957	5B	84.33282478	601419335	B	B	B	A	A	A	B	B	H	B	H	A	H	A	H	B	H	A	H	H	A	A	H	B	H	B	H	H	A	H	H	H	A	H	B	H	H	H	H	H	B	H	A	H
AX.94892126	LG1.25	81.01857957	5B	84.44859822	602244973	B	B	B	A	A	A	B	B	H	B	H	A	H	A	H	B	H	A	H	H	A	A	H	B	H	B	H	H	A	H	H	H	A	H	B	H	H	H	H	H	B	H	A	H
AX.94746252	LG1.25	81.01857957	5B	NA	NA	B	B	B	A	A	A	B	B	-	B	H	A	H	A	H	B	H	A	H	H	A	A	H	B	H	B	H	H	A	H	H	H	A	H	B	H	H	H	H	H	B	H	A	H
AX.94871349	LG1.25	81.52880136	5B	NA	NA	B	B	B	A	A	A	B	B	H	B	H	A	H	A	H	B	H	A	H	H	A	A	H	B	H	B	H	H	A	H	H	H	A	H	B	H	H	H	H	H	B	H	A	H
AX.94858731	LG1.25	81.52880136	5B	84.70325287	604061042	B	B	B	A	A	A	B	B	H	B	H	A	H	A	H	B	H	A	H	H	A	A	H	B	H	B	H	H	A	H	H	H	A	H	B	H	H	H	H	H	B	H	A	H
AX.94796192	LG1.25	81.52880136	5B	NA	NA	B	B	B	A	A	A	B	B	H	B	H	A	H	A	H	B	H	A	H	H	A	A	H	B	H	B	H	H	A	H	H	H	A	H	B	H	H	H	H	H	B	H	A	H
AX.94501458	LG1.25	81.52880136	5B	84.69795622	604023269	B	B	B	A	A	A	B	B	H	B	H	A	H	A	H	B	H	A	H	H	A	A	H	B	H	B	H	-	A	H	H	H	A	H	B	H	H	H	H	H	B	H	A	H
AX.94482605	LG1.25	81.52880136	5B	84.50530468	602649375	B	B	B	A	A	A	B	B	H	B	H	A	H	A	H	B	H	A	H	H	A	A	H	B	H	B	H	H	A	H	H	H	A	H	B	H	H	H	H	H	B	H	A	H
AX.95145690	LG1.25	82.03902315	5B	NA	NA	B	B	B	A	A	A	B	B	H	B	H	A	H	A	H	B	H	A	H	H	A	A	H	B	H	B	H	H	A	H	H	H	A	H	B	H	H	H	H	H	B	H	A	H
AX.94505827	LG1.25	83.05957301	5B	84.67844475	603884123	B	B	B	A	A	A	B	B	H	B	H	A	H	A	H	B	H	A	H	H	A	A	H	B	H	B	H	H	A	H	H	H	A	H	B	H	H	H	H	-	B	H	A	H
AX.95096438	LG1.25	83.5697948	5B	NA	NA	B	B	B	A	A	A	B	B	H	B	H	A	H	A	H	B	H	A	H	H	A	A	H	B	H	B	H	H	A	H	H	H	A	H	B	H	H	H	H	A	B	H	A	H
AX.95004221	LG1.25	83.5697948	5B	84.85793679	605164170	B	B	B	A	A	A	B	B	-	B	H	A	-	A	H	B	H	A	H	H	A	A	H	B	H	B	H	H	A	-	H	H	A	-	B	A	H	H	H	A	B	H	A	H
AX.95120489	LG1.25	85.71396535	5B	85.73074603	611388607	B	B	B	A	A	A	B	B	H	B	H	A	H	A	H	B	H	A	H	H	A	A	H	B	H	B	H	H	A	H	H	H	A	H	H	H	H	H	B	H	B	H	A	H
AX.94635454	LG1.25	86.73451521	5B	NA	NA	B	B	B	A	A	A	-	B	H	B	B	A	H	A	H	B	H	A	H	H	A	A	H	B	H	B	H	H	A	H	A	H	A	H	H	H	H	H	B	B	B	-	A	H
AX.94687148	LG1.25	87.244737	5B	86.33569358	615702789	B	B	B	A	A	A	B	B	H	B	B	A	H	A	H	B	H	A	H	H	A	A	H	B	H	B	H	H	A	H	H	H	A	H	H	H	H	H	B	H	B	H	A	H
AX.94783217	LG1.25	87.244737	5B	85.91120855	612675575	B	B	B	A	A	A	B	B	H	B	B	A	H	A	H	B	H	A	H	H	A	A	H	B	H	B	H	H	A	H	H	H	A	H	H	H	H	H	B	H	B	H	A	H
AX.94868812	LG1.25	87.75495879	5B	86.51377876	616972803	B	B	B	A	A	A	B	B	H	B	B	A	H	A	H	B	H	A	H	-	A	A	H	B	H	B	H	H	A	H	H	H	A	H	H	H	H	H	B	H	B	H	A	H
AX.95150962	LG1.25	88.26518058	5B	NA	NA	B	B	B	A	A	A	B	B	H	B	B	A	H	A	H	B	-	A	H	H	A	A	H	B	H	B	H	H	A	H	H	H	A	H	H	H	H	H	B	A	B	H	A	H
AX.95221354	LG1.25	88.26518058	5B	86.14867873	614369093	B	B	B	A	A	A	B	B	H	B	B	A	H	A	H	B	H	A	H	H	A	A	H	B	H	B	H	H	A	H	H	H	A	H	H	H	H	H	B	A	B	H	A	H
AX.94496639	LG1.25	88.26518058	5B	86.26502974	615198850	B	B	B	A	A	A	B	B	H	B	B	A	H	A	H	B	H	A	H	H	A	A	H	B	H	B	H	H	A	-	H	H	A	H	H	H	H	H	B	A	B	H	A	H
AX.94405880	LG1.25	88.26518058	5B	85.91136672	612676703	B	B	B	A	A	A	B	B	H	B	B	A	H	A	H	B	H	A	H	H	A	A	H	B	H	B	H	H	A	H	H	H	A	H	H	H	H	H	B	H	B	H	A	H
AX.94641470	LG1.25	89.28573045	5B	NA	NA	B	B	B	A	A	A	B	B	H	B	B	A	H	A	H	B	H	A	H	H	A	A	H	B	H	B	H	H	A	H	H	H	A	H	H	H	H	H	B	H	B	H	A	H
AX.94614127	LG1.25	91.94128578	5B	87.78932501	626069358	B	B	B	A	A	A	B	B	H	B	B	A	H	A	H	B	H	A	H	H	A	A	H	B	H	B	H	H	A	H	H	A	A	H	H	H	H	H	B	A	B	H	A	H
AX.94619240	LG1.25	92.45150757	5B	NA	NA	B	B	B	A	A	A	B	B	H	B	B	A	H	A	H	B	H	H	H	H	A	A	H	B	H	B	H	H	A	H	H	A	A	H	H	H	H	H	B	A	B	H	A	H
AX.94563291	LG1.25	93.47205743	5B	88.33076571	629930641	B	B	B	A	A	A	B	B	H	B	B	A	H	A	H	B	H	A	H	H	A	A	H	B	H	B	H	H	A	H	H	A	A	H	H	H	H	H	B	H	B	H	A	H
AX.95260160	LG1.25	94.49260729	5B	88.3307636	629930626	B	B	B	A	A	A	B	B	H	B	B	A	H	A	H	B	H	A	H	H	A	A	H	B	H	B	H	H	A	H	H	A	A	H	H	H	H	H	B	H	B	H	A	H
AX.95113817	LG1.25	96.63677784	5B	90.3523641	644347665	B	B	B	A	A	A	B	B	H	B	B	A	H	A	H	B	H	A	H	H	A	A	H	B	H	B	H	H	A	H	H	-	A	H	H	H	H	H	B	H	B	H	A	H
AX.95079043	LG1.25	96.63677784	5B	90.18695424	643168045	B	B	B	A	A	A	B	B	H	B	B	A	H	A	H	B	H	A	H	H	A	A	H	B	H	B	H	H	A	H	H	A	A	H	H	H	H	H	B	H	B	H	A	H
AX.94466819	LG1.25	96.63677784	5B	NA	NA	B	B	B	A	A	A	B	B	H	B	-	A	H	A	H	B	H	A	H	H	A	A	H	B	H	B	H	H	A	H	H	A	A	H	H	H	H	H	B	B	B	H	A	H
AX.94412494	LG1.25	97.14699963	5B	90.22910009	643468608	B	B	B	A	A	A	B	B	H	B	B	A	H	A	H	B	H	A	H	H	A	A	H	B	H	B	H	H	A	H	H	A	A	H	H	H	H	H	B	A	B	H	A	H
AX.94565443	LG1.25	97.65722142	5B	NA	NA	B	B	B	A	A	A	B	B	H	B	B	A	H	A	H	B	H	A	H	H	A	A	H	B	H	B	H	H	A	H	H	A	A	H	H	H	H	H	B	A	B	H	A	H
AX.94723861	LG1.25	101.8506998	5B	NA	NA	B	B	B	A	A	A	B	B	H	B	B	-	H	A	H	B	H	A	H	H	A	-	H	B	H	B	H	H	A	-	H	A	A	-	H	H	H	H	B	A	B	H	A	H
AX.94614436	LG1.25	101.8506998	5B	NA	NA	B	B	B	A	A	A	B	B	-	B	B	A	H	A	H	B	H	A	H	H	A	A	H	B	H	B	H	H	A	H	H	A	A	-	H	H	H	H	B	A	B	H	A	H
AX.94537650	LG1.25	101.8506998	5B	NA	NA	B	B	B	A	A	A	B	B	H	B	B	A	H	A	H	B	H	A	H	H	A	A	H	B	H	B	H	H	A	H	H	A	A	H	H	H	H	H	B	H	B	H	A	H
AX.95178072	LG1.25	103.4839334	5B	92.31857328	658369681	B	B	B	A	A	A	B	B	H	B	B	A	H	A	H	B	H	A	H	H	A	A	H	B	H	B	H	H	A	-	H	A	A	H	H	H	H	H	B	H	B	H	A	H
AX.94529552	LG1.25	105.628104	5B	92.63933592	660657199	B	B	B	A	A	A	B	B	H	B	B	A	H	A	H	B	H	A	H	H	A	A	H	B	H	B	H	H	A	H	H	A	A	H	H	H	H	H	B	A	B	H	A	H
AX.94559013	LG1.25	107.1591946	5B	92.83264525	662035784	B	B	B	A	A	A	B	B	H	B	B	A	H	A	H	B	H	A	H	H	A	A	H	B	H	B	H	H	A	H	H	A	A	H	H	H	H	H	B	H	B	H	A	H
AX.94562180	LG1.25	107.6694164	5B	92.96510999	662980456	B	B	B	A	A	A	B	B	H	B	B	A	H	A	H	B	H	A	H	H	A	A	H	H	H	B	H	H	A	H	H	A	A	H	H	H	H	H	B	H	B	H	A	H
AX.94535421	LG1.25	107.6694164	5B	92.91828799	662646545	B	B	B	A	A	A	B	B	H	B	B	A	H	A	H	B	H	A	H	H	A	A	H	B	H	B	H	H	A	H	H	A	A	H	H	H	H	H	B	H	B	H	A	H
AX.95173034	LG1.25	108.1796382	5B	93.64651778	667839914	B	B	B	A	A	A	B	B	H	B	B	A	H	A	H	B	H	A	H	H	A	A	H	H	H	B	H	H	A	H	H	A	A	H	H	H	H	H	B	H	B	H	A	H
AX.94631745	LG1.25	108.1796382	5B	NA	NA	B	B	B	A	A	A	B	B	H	-	B	A	H	A	H	B	H	A	H	H	A	A	H	H	H	B	H	H	A	H	H	A	A	H	H	H	H	H	B	H	B	H	A	H
AX.95126471	LG1.25	109.8128719	5B	93.36195287	665810540	B	B	B	A	A	A	B	B	-	B	B	A	H	A	-	B	H	A	H	H	A	A	H	-	-	B	H	H	A	H	H	A	A	H	H	H	H	H	B	A	B	H	A	H
AX.95244086	LG1.25	110.3230937	5B	93.87698452	669483487	B	B	B	A	A	A	B	B	H	B	B	A	H	A	H	B	H	A	H	H	A	A	H	H	H	B	H	H	A	H	H	A	A	H	H	H	H	H	B	A	B	H	A	H
AX.94555342	LG1.25	112.4672642	5B	94.06577082	670829816	B	B	B	A	A	A	B	B	H	B	B	A	H	A	H	B	-	A	H	H	A	A	H	H	H	B	H	H	A	H	H	A	A	B	H	H	H	H	B	-	B	H	A	H
AX.95684773	LG1.25	113.5899018	5B	NA	NA	B	B	B	A	A	A	B	B	H	B	B	A	H	A	H	B	H	A	H	H	A	A	H	H	H	B	H	H	A	H	H	A	A	B	H	H	H	H	B	H	B	H	A	H
AX.95222920	LG1.25	113.5899018	5B	94.11668509	671192911	B	B	B	A	A	A	B	B	H	B	B	A	H	A	H	B	H	A	H	H	A	A	H	H	H	B	H	H	A	H	H	A	A	B	H	H	H	H	B	H	B	H	A	H
AX.94402018	LG1.25	114.1001236	5B	94.13186787	671301187	B	B	B	A	A	A	B	B	H	B	B	A	H	A	H	B	H	A	H	H	A	A	H	H	H	B	H	H	A	H	H	A	A	B	H	H	H	H	B	A	B	H	A	H
AX.95238651	LG1.25	115.1206735	5B	NA	NA	B	-	B	A	A	A	B	B	H	-	-	A	H	A	H	B	H	A	H	H	A	A	H	H	H	B	H	H	A	H	H	A	A	B	H	H	H	H	B	A	B	H	A	H
AX.95000127	LG1.25	116.1412233	5B	94.18882085	671707347	B	B	B	A	A	A	B	B	H	B	B	A	H	A	H	B	H	A	H	H	A	A	H	H	H	B	H	H	A	H	H	A	A	B	H	H	H	H	B	-	B	H	A	H
AX.95251997	LG1.25	119.3087191	5B	NA	NA	B	B	B	A	A	A	B	B	H	B	B	A	H	A	H	B	H	A	H	H	A	A	H	H	H	B	H	H	A	H	H	A	H	B	H	H	H	H	B	H	B	H	H	H
AX.95219129	LG1.25	119.3087191	5B	NA	NA	B	B	B	A	A	A	B	B	H	B	B	A	H	A	H	B	-	A	H	B	A	A	H	H	H	B	H	H	A	H	B	A	H	B	H	H	H	H	B	H	B	H	H	H
AX.95140730	LG1.25	119.3087191	5B	NA	NA	B	B	B	A	A	A	B	B	H	B	B	A	H	A	H	B	H	A	H	H	A	A	H	H	H	B	H	H	A	H	H	A	H	B	H	H	H	H	B	H	B	H	H	H
AX.94878132	LG1.25	119.3087191	5B	NA	NA	B	B	B	A	A	A	B	B	H	-	B	A	H	A	H	B	H	A	H	H	A	A	H	H	H	B	H	H	A	H	H	A	H	B	H	H	H	H	B	-	B	H	H	H
AX.94484997	LG1.25	119.3087191	5B	95.32415602	679803987	B	B	B	A	A	A	B	B	H	B	B	A	H	A	H	B	H	A	H	H	A	A	H	H	H	B	B	H	A	H	-	A	H	B	H	H	H	H	B	-	B	H	H	H
AX.94392836	LG1.25	119.3087191	5B	95.30783392	679687586	B	B	B	A	A	A	B	B	H	B	B	A	H	A	H	B	H	A	H	H	A	A	H	H	H	B	H	H	A	H	H	A	H	-	H	H	H	H	B	H	B	H	H	H
AX.94693063	LG1.25	119.8189409	5B	95.26005602	679346858	B	B	B	A	A	A	B	B	H	B	B	A	H	A	H	B	H	A	H	H	A	A	H	H	H	B	H	H	A	H	H	A	H	B	H	H	H	H	B	H	B	H	H	H
AX.94503658	LG1.25	120.8394908	5B	95.32440702	679805777	B	B	B	A	A	A	B	B	H	B	B	A	H	A	H	B	H	A	H	H	A	A	H	H	H	B	B	H	A	H	H	A	H	B	H	H	H	H	B	H	B	H	H	H
AX.95152103	LG1.3	0	1B	NA	NA	B	B	B	A	A	A	H	A	H	-	H	A	B	B	H	H	H	B	A	H	H	B	B	H	H	-	-	H	H	A	H	A	B	B	H	H	H	H	B	B	B	H	A	H
AX.94408914	LG1.3	2.553237377	1B	8.639217286	59597802	B	B	B	A	A	A	H	A	H	B	H	A	B	B	H	H	H	B	A	H	H	B	H	H	H	B	B	H	H	A	H	A	B	B	H	H	H	H	B	B	B	H	A	H
AX.94629930	LG1.3	4.084328008	1B	8.639725946	59601311	B	B	B	A	A	A	H	A	H	B	H	A	B	B	H	H	H	B	A	H	H	B	B	H	H	B	H	H	H	A	H	A	B	B	H	H	H	H	B	B	B	H	A	H
AX.94990715	LG1.3	4.594549799	1B	8.713233466	60108404	B	B	B	A	A	A	H	A	H	B	H	A	B	B	H	H	H	B	A	H	H	B	B	H	H	B	B	H	H	A	H	A	B	B	H	H	H	H	B	B	B	H	A	H
AX.94661034	LG1.3	6.33520637	1B	NA	NA	B	B	B	A	A	A	H	A	H	B	H	A	B	B	H	H	H	B	A	H	H	H	B	H	H	B	H	H	H	A	H	A	B	B	H	H	H	H	B	B	B	H	A	H
AX.95166367	LG1.3	12.79955608	1B	13.76747301	94975170	B	B	B	A	A	A	H	A	H	B	H	H	B	B	B	H	H	B	A	H	H	H	B	H	H	B	H	H	H	A	H	A	B	B	H	H	H	H	B	B	B	H	A	H
AX.95240977	LG1.3	14.33064671	1B	13.86595343	95654539	B	B	B	A	A	A	H	A	H	B	H	H	B	B	B	H	H	H	A	A	H	H	B	H	H	B	H	H	H	A	H	A	B	B	H	H	H	H	B	H	B	H	A	H
AX.95184743	LG1.3	14.33064671	1B	NA	NA	B	B	B	A	A	A	H	A	H	B	H	H	B	B	B	H	H	H	A	A	H	H	B	H	H	B	H	H	H	A	H	A	B	B	H	H	H	H	B	H	B	H	A	H
AX.95124337	LG1.3	14.33064671	1B	NA	NA	B	B	B	A	A	A	H	H	H	B	H	H	B	B	B	H	H	H	A	A	H	H	B	H	H	B	H	H	H	A	H	A	B	B	H	H	H	H	B	H	B	H	A	H
AX.95022601	LG1.3	14.33064671	1B	15.47661761	106765736	B	B	B	A	A	A	H	A	H	B	H	H	B	B	B	H	H	H	A	A	H	H	B	H	H	B	H	H	H	A	H	A	B	B	H	H	H	H	B	H	B	H	A	H
AX.94992565	LG1.3	14.33064671	1B	16.03353993	110607675	B	B	B	A	A	A	H	A	H	B	H	H	B	B	B	H	H	H	A	A	H	H	B	H	H	B	H	H	H	A	H	A	B	B	H	H	H	H	B	H	B	H	A	H
AX.94981940	LG1.3	14.33064671	1B	16.26482624	112203208	B	B	B	A	A	A	H	A	H	B	H	H	B	B	B	H	H	H	A	A	H	H	B	H	H	B	H	H	H	A	H	A	B	B	H	-	H	H	B	H	B	H	A	H
AX.94946875	LG1.3	14.33064671	1B	17.52379406	120888221	B	B	B	A	A	A	H	A	H	B	H	H	B	B	B	H	H	H	A	A	H	H	B	H	H	B	H	H	H	A	H	A	B	B	H	H	H	H	B	H	B	H	A	H
AX.94861978	LG1.3	14.33064671	1B	17.45386658	120405825	B	B	B	A	A	A	H	A	H	B	H	H	B	B	B	H	H	H	A	A	H	H	B	H	H	B	H	H	H	A	H	A	B	B	H	H	H	H	B	H	B	H	A	H
AX.94596291	LG1.3	14.33064671	1B	NA	NA	B	B	B	A	A	A	H	A	H	B	H	H	B	B	B	H	H	H	A	A	H	H	B	H	H	B	H	H	H	A	H	A	B	H	H	H	H	H	B	H	B	H	A	H
AX.94514118	LG1.3	14.33064671	1B	NA	NA	B	B	B	A	A	A	H	A	H	B	H	H	B	B	B	H	H	H	A	A	H	H	B	H	H	B	H	H	H	A	H	A	B	B	H	H	H	H	B	H	B	H	A	H
AX.94414930	LG1.3	14.8408685	1B	NA	NA	B	B	B	A	A	A	H	A	H	B	H	H	B	B	B	H	H	H	A	A	H	H	B	H	H	B	H	H	H	A	H	A	B	B	H	H	H	H	B	H	B	H	A	H
AX.94445103	LG1.3	15.86141836	1B	17.73600657	122352173	B	B	B	A	A	A	H	A	H	B	H	H	B	B	B	H	H	H	A	A	H	H	B	H	H	B	H	H	H	A	H	A	B	B	H	H	H	H	B	H	B	H	A	H
AX.94923277	LG1.3	16.37164015	1B	17.59889148	121406282	B	B	B	A	A	A	H	A	H	B	H	H	B	B	B	H	H	H	A	A	H	H	B	H	H	B	H	H	H	A	H	A	B	B	H	H	H	H	B	H	B	H	A	H
AX.95685405	LG1.3	16.88186194	1B	NA	NA	B	B	B	A	A	A	H	A	H	B	H	H	B	B	B	H	H	H	A	A	H	H	B	H	H	B	B	H	H	A	H	A	B	B	H	H	H	H	B	H	B	H	A	H
AX.95159553	LG1.3	16.88186194	1B	16.09411626	111025562	B	B	B	A	A	A	H	A	H	B	H	H	B	B	B	H	H	H	A	A	H	H	B	H	H	B	B	H	H	A	H	A	B	B	H	H	H	H	B	H	B	H	A	H
AX.94807456	LG1.3	16.88186194	1B	NA	NA	B	B	B	A	A	A	H	A	H	B	H	H	B	B	B	H	H	H	A	A	H	H	B	H	H	B	B	H	H	A	H	A	-	B	H	H	H	H	B	H	B	H	A	H
AX.94544160	LG1.3	16.88186194	1B	16.71082504	115279939	B	B	B	A	A	A	H	A	H	B	H	H	B	B	B	H	H	H	A	A	H	H	B	H	H	B	H	H	H	A	H	A	B	B	H	H	H	H	B	H	B	H	A	H
AX.94428697	LG1.3	16.88186194	1B	16.45516116	113516237	B	B	B	A	A	A	H	A	H	B	H	H	B	B	B	H	H	H	A	A	H	H	B	H	H	B	H	H	H	A	H	A	B	B	H	H	H	H	B	H	B	H	A	H
AX.94409481	LG1.3	16.88186194	1B	NA	NA	B	B	B	A	A	A	H	A	H	B	H	H	B	B	B	-	H	H	A	-	H	H	B	H	H	B	H	H	H	A	H	A	B	-	H	-	-	H	-	H	B	H	A	H
AX.94806781	LG1.3	17.39208373	1B	14.43757962	99597913	B	B	B	A	A	A	H	A	H	B	H	H	B	B	B	H	H	H	A	A	H	H	B	H	H	B	B	H	H	A	H	A	B	B	H	H	H	H	B	H	B	H	A	H
AX.95159410	LG1.3	17.90230553	1B	NA	NA	B	B	B	A	A	A	H	A	H	B	H	H	B	B	B	H	H	H	A	A	H	H	B	H	H	B	-	H	H	A	H	A	B	B	H	H	H	H	B	H	B	H	A	H
AX.94957076	LG1.3	17.90230553	1B	16.80925588	115958966	B	B	B	A	A	A	H	A	H	B	H	H	B	B	B	H	H	H	A	A	H	H	B	H	H	B	B	H	H	A	H	A	B	B	H	H	H	H	B	H	B	H	A	H
AX.94896029	LG1.3	17.90230553	1B	NA	NA	B	B	B	A	A	A	H	A	H	B	H	H	B	B	B	H	H	H	A	A	H	H	B	H	H	B	B	H	H	A	H	A	B	B	H	H	H	H	B	H	B	H	A	H
AX.94758330	LG1.3	17.90230553	1B	NA	NA	B	B	B	A	A	A	H	A	H	B	H	H	B	B	B	H	H	H	A	A	H	H	B	H	H	B	-	H	H	A	H	A	B	B	H	H	H	H	B	H	B	H	A	H
AX.94744655	LG1.3	17.90230553	1B	NA	NA	B	B	B	A	A	A	H	A	H	B	H	H	B	B	B	H	H	H	A	A	H	H	B	H	H	B	B	H	H	A	H	A	B	B	H	H	H	H	B	H	B	H	A	H
AX.94570942	LG1.3	17.90230553	1B	17.36145428	119768317	B	B	B	A	A	A	H	A	H	B	H	H	B	B	B	H	H	H	A	A	H	H	B	H	H	B	B	H	H	A	H	A	B	B	H	H	H	H	B	H	B	H	A	H
AX.94466739	LG1.3	17.90230553	1B	15.14352828	104467913	B	B	B	A	A	A	H	A	H	B	H	H	B	B	B	H	H	H	A	A	H	H	B	H	H	B	B	H	H	A	H	A	B	B	H	H	H	H	B	H	B	H	A	H
AX.94451781	LG1.3	17.90230553	1B	NA	NA	B	B	B	A	A	A	H	A	H	B	H	H	B	B	B	H	H	H	A	A	H	H	B	H	H	B	B	H	H	A	H	A	B	-	H	H	H	H	B	H	B	H	A	H
AX.95004847	LG1.3	18.92285539	1B	NA	NA	B	B	B	A	A	A	H	A	H	B	H	H	B	B	B	H	H	H	A	A	H	H	B	H	H	B	B	H	H	A	H	A	B	B	H	H	H	H	B	H	B	H	A	H
AX.94944127	LG1.3	18.92285539	1B	20.73701895	143054713	B	B	B	A	A	A	-	A	H	B	H	H	B	B	B	H	H	H	A	A	H	H	B	H	H	B	B	H	H	A	H	A	B	B	H	H	H	H	B	H	B	H	A	H
AX.94936370	LG1.3	18.92285539	1B	NA	NA	B	B	B	A	A	A	H	A	H	B	H	H	B	B	B	H	H	H	A	A	H	H	B	H	H	B	H	H	H	A	H	A	B	B	H	H	H	H	B	H	B	H	A	H
AX.94768106	LG1.3	18.92285539	1B	NA	NA	B	-	B	A	A	A	-	A	H	B	H	H	B	B	B	H	H	H	A	A	H	H	B	H	H	-	B	H	H	A	H	A	B	B	-	H	H	H	B	H	B	H	A	H
AX.94540531	LG1.3	18.92285539	1B	18.84725282	130018126	B	B	B	A	A	A	H	A	H	B	H	H	B	B	B	H	H	H	A	A	H	H	B	H	H	B	H	H	H	A	H	A	B	B	H	H	H	H	B	H	B	H	A	H
AX.94450773	LG1.3	18.92285539	1B	23.87603965	164709306	B	B	B	A	A	A	H	A	H	B	H	H	B	B	B	H	H	H	A	A	H	H	B	H	H	B	B	H	H	A	H	A	B	B	H	H	H	H	B	H	B	H	A	H
AX.94390273	LG1.3	18.92285539	1B	NA	NA	B	B	B	A	A	A	H	A	-	B	H	H	B	B	B	H	H	H	A	A	H	H	H	H	H	H	H	H	H	A	-	A	B	B	H	H	H	-	B	H	B	H	A	H
AX.94387902	LG1.3	18.92285539	1B	NA	NA	B	B	B	A	A	A	H	A	H	B	H	H	B	B	B	H	H	H	A	A	H	H	B	H	H	B	B	H	H	A	H	A	B	B	H	H	H	H	B	H	B	H	A	H
AX.94616911	LG1.3	19.43307718	1B	NA	NA	B	B	B	A	A	A	H	A	H	B	H	H	B	B	B	H	H	H	-	A	H	H	B	H	H	B	-	H	H	A	H	A	B	B	H	H	-	H	B	H	-	H	A	H
AX.94700877	LG1.3	20.45362704	1B	22.69985149	156595350	B	B	B	A	A	A	H	A	H	B	H	H	B	B	B	H	H	H	A	A	H	H	B	H	H	B	-	H	H	A	H	A	B	B	H	H	H	H	B	H	B	H	A	H
AX.94688419	LG1.3	21.47417691	1B	18.77395868	129512505	B	B	B	A	A	A	H	A	H	B	H	H	B	B	B	H	H	H	A	A	H	H	B	H	H	B	B	H	H	A	H	A	B	B	H	H	H	H	B	H	B	H	A	H
AX.95120025	LG1.3	24.12973224	1B	NA	NA	B	B	B	A	A	A	H	A	H	B	H	H	B	B	B	H	H	H	A	A	H	H	B	H	H	B	H	H	-	A	H	A	B	B	H	H	-	H	B	H	B	H	-	H
AX.95150128	LG1.3	26.0694803	1B	18.89584513	130353341	B	B	B	A	A	A	H	A	H	B	H	H	B	B	B	H	H	H	A	A	H	H	B	H	H	B	H	H	H	A	H	A	B	B	H	H	H	H	B	H	B	H	A	H
AX.94864245	LG1.3	26.0694803	1B	20.89234389	144126225	B	B	B	A	A	A	H	A	H	B	H	H	B	B	B	H	H	H	A	A	H	H	B	H	H	B	H	H	H	A	H	A	B	B	H	H	H	H	B	H	B	H	A	H
AX.94806570	LG1.3	26.0694803	1B	20.24670282	139672258	B	B	B	A	A	A	H	A	H	B	H	H	B	B	B	H	H	H	A	A	H	H	B	H	H	B	H	H	H	A	H	A	B	B	H	-	H	H	B	H	B	H	A	H
AX.94764152	LG1.3	26.0694803	1B	19.80876489	136651135	B	B	B	A	A	A	H	A	H	B	H	H	B	B	B	H	H	H	A	A	H	H	B	H	H	B	H	H	H	A	H	A	B	B	H	H	H	H	B	H	B	H	A	H
AX.94679043	LG1.3	26.0694803	1B	23.71309409	163585223	B	B	B	A	A	A	-	A	H	B	H	H	B	B	B	H	H	H	A	A	H	H	B	H	H	B	B	H	H	A	H	A	B	B	H	H	H	H	B	H	B	H	A	H
AX.94645635	LG1.3	26.0694803	1B	NA	NA	B	B	B	A	A	A	H	A	H	B	H	H	B	B	B	H	H	H	A	A	H	H	B	H	H	B	H	H	H	A	H	A	B	B	H	H	H	H	B	H	B	H	A	H
AX.94572866	LG1.3	26.0694803	1B	21.51736198	148437924	B	B	B	A	A	A	H	A	H	B	H	H	B	B	B	H	H	H	A	A	H	H	B	H	H	B	H	H	H	A	H	A	B	B	H	H	H	H	B	H	B	H	A	H
AX.94549074	LG1.3	26.0694803	1B	20.19000427	139281122	B	B	B	A	A	A	H	A	H	B	H	H	B	B	B	H	H	H	A	-	H	H	B	H	H	B	H	H	H	A	H	A	B	B	H	H	H	H	B	H	B	H	-	H
AX.94531696	LG1.3	26.0694803	1B	NA	NA	B	B	B	A	A	A	H	A	H	B	H	H	B	B	B	H	H	H	A	A	H	H	B	H	H	B	H	H	H	A	H	A	B	B	H	-	H	H	B	H	B	H	A	H
AX.94518238	LG1.3	26.0694803	1B	NA	NA	B	B	B	A	A	A	H	A	H	B	H	H	B	B	B	H	H	H	A	A	H	H	B	H	H	B	H	H	H	A	H	A	B	B	H	H	H	H	B	H	B	H	A	H
AX.94492556	LG1.3	26.0694803	1B	NA	NA	B	B	B	A	A	A	H	A	H	B	H	H	B	B	B	H	H	H	A	A	H	H	B	H	H	B	H	H	H	A	H	A	B	B	H	H	H	H	B	H	B	H	A	H
AX.94441767	LG1.3	26.0694803	1B	21.5840892	148898243	B	B	B	A	A	A	H	A	H	B	H	H	B	B	B	H	H	H	A	A	H	H	B	H	H	B	H	H	H	A	H	A	B	B	H	H	H	H	B	H	B	H	A	H
AX.94548073	LG1.3	26.57970209	1B	19.70542473	135938241	B	B	B	A	A	A	H	A	H	B	H	H	B	B	B	H	H	H	A	A	H	H	B	H	H	B	H	H	H	-	H	A	B	B	H	H	H	H	B	H	B	H	A	H
AX.95653365	LG1.3	27.08992388	1B	NA	NA	B	B	B	A	A	-	H	A	H	B	H	H	B	B	B	H	H	H	A	A	H	H	B	H	H	B	B	H	H	A	H	A	B	B	H	H	H	H	B	H	B	H	A	H
AX.95653064	LG1.3	27.08992388	1B	NA	NA	B	B	B	A	A	A	H	A	H	B	H	H	B	B	B	H	H	H	A	A	H	H	B	H	H	B	B	H	H	A	H	A	B	B	H	H	H	H	B	H	B	H	A	H
AX.95194781	LG1.3	27.08992388	1B	41.56081189	286708038	B	B	B	A	A	A	H	A	H	B	H	H	B	B	B	H	H	H	A	A	H	H	B	H	H	B	B	H	H	A	H	A	B	B	H	H	H	H	B	H	B	H	A	H
AX.95158976	LG1.3	27.08992388	1B	40.21770036	277442558	B	B	B	A	A	A	H	A	H	B	H	H	B	B	B	H	H	H	A	A	H	H	B	H	H	B	B	H	H	A	H	A	B	-	H	H	H	H	B	H	B	H	A	H
AX.95121080	LG1.3	27.08992388	1B	NA	NA	B	B	B	A	A	A	H	A	H	B	H	H	B	B	B	H	H	H	A	-	H	H	B	H	H	B	B	H	H	A	H	-	B	B	H	H	-	H	B	H	B	H	H	H
AX.94897165	LG1.3	27.08992388	1B	NA	NA	B	B	B	A	A	A	H	A	H	B	H	H	B	B	B	H	H	H	A	A	H	H	B	H	H	B	B	H	H	A	H	A	B	B	H	H	H	H	B	H	B	H	A	H
AX.94893742	LG1.3	27.08992388	1B	NA	NA	B	B	B	A	A	A	H	A	H	B	H	H	B	B	B	H	H	H	A	A	H	H	B	H	H	B	B	H	H	A	H	A	B	B	H	H	H	H	B	H	B	H	A	H
AX.94850114	LG1.3	27.08992388	1B	NA	NA	B	B	B	A	A	A	H	A	H	B	H	H	B	B	B	H	H	H	A	A	H	H	B	H	H	B	B	H	H	A	H	A	B	B	H	H	H	H	B	H	B	H	A	H
AX.94839014	LG1.3	27.08992388	1B	NA	NA	B	B	B	A	A	A	H	A	H	B	H	H	B	B	B	H	H	H	A	A	H	H	B	H	H	B	B	H	H	A	H	A	B	B	H	H	H	H	B	H	B	H	A	H
AX.94766574	LG1.3	27.08992388	1B	NA	NA	B	B	B	A	A	A	H	A	H	B	H	H	B	B	B	H	H	-	A	A	H	H	B	H	H	B	B	H	H	A	H	A	B	B	H	H	H	H	B	H	B	H	A	H
AX.94718037	LG1.3	27.08992388	1B	NA	NA	B	B	B	A	A	A	H	A	A	B	H	H	B	B	B	H	-	H	A	A	H	H	B	H	H	B	B	H	H	A	H	A	B	B	H	H	H	-	B	H	B	H	A	H
AX.94711657	LG1.3	27.08992388	1B	NA	NA	B	B	B	A	A	A	H	A	H	B	H	H	B	B	B	H	H	H	A	A	H	H	B	H	H	B	H	H	H	A	H	A	B	B	H	H	H	H	B	H	B	H	A	H
AX.94707291	LG1.3	27.08992388	1B	NA	NA	B	B	B	A	A	A	H	A	H	-	H	H	B	B	B	H	H	H	A	A	H	H	B	H	H	B	B	H	H	A	H	A	B	B	H	H	H	H	B	H	B	H	A	H
AX.94635647	LG1.3	27.08992388	1B	47.52366852	327842916	B	B	B	A	A	A	H	A	H	B	H	H	B	B	B	H	H	H	A	A	H	H	B	H	H	B	B	H	H	A	H	A	B	B	H	H	H	H	B	H	B	H	A	H
AX.94698499	LG1.3	27.60014567	1B	NA	NA	B	B	B	A	A	A	H	A	H	B	H	H	B	B	B	H	H	H	A	A	H	H	B	H	H	B	B	H	H	A	H	A	B	B	H	H	H	H	B	H	B	H	A	H
AX.94500816	LG1.3	28.11036746	1B	NA	NA	B	B	B	A	A	A	H	A	H	B	H	H	B	B	B	H	H	H	A	A	-	H	B	H	H	B	B	H	H	A	H	A	B	B	H	H	H	H	B	-	B	H	A	H
AX.94887858	LG1.3	29.87907289	1B	61.34722343	423204968	B	B	B	A	A	A	A	A	H	B	A	H	B	B	B	H	H	H	A	A	H	H	B	H	H	B	B	H	H	A	H	A	B	B	H	-	H	H	B	H	B	H	A	H
AX.94895459	LG1.3	31.51230658	1B	NA	NA	B	B	B	A	A	A	H	A	H	B	H	H	B	B	B	H	H	-	A	A	H	H	B	H	H	B	B	H	H	A	H	A	B	B	H	H	H	H	B	H	B	H	A	H
AX.95186565	LG1.3	32.53285645	1B	52.56272669	362604953	B	B	B	A	A	A	H	A	H	B	H	H	B	B	B	H	H	H	A	A	H	H	B	H	H	B	B	H	H	A	H	A	B	B	H	H	H	H	B	H	B	H	A	H
AX.94442802	LG1.3	32.53285645	1B	48.30141506	333208215	B	B	B	A	A	A	H	A	H	B	H	H	B	B	B	H	H	H	A	A	H	H	B	H	H	B	B	H	H	A	H	A	B	B	H	H	H	H	B	H	B	H	A	H
AX.95171368	LG1.3	33.04307824	1B	48.819684	336783503	B	B	B	A	A	A	H	A	H	B	H	H	B	B	B	H	H	H	A	A	H	H	B	H	H	B	B	H	H	A	H	A	B	B	H	H	H	H	B	H	B	H	A	H
AX.95120043	LG1.3	33.04307824	1B	NA	NA	B	B	B	A	A	A	H	A	H	B	H	H	B	B	B	H	H	H	A	A	H	H	B	H	H	B	B	H	H	A	H	A	B	B	H	H	H	H	B	H	B	H	A	H
AX.94970276	LG1.3	33.04307824	1B	48.36305148	333633415	B	B	B	A	A	A	H	A	H	B	H	H	B	B	B	H	H	A	A	A	H	H	B	H	H	B	B	H	H	A	H	A	B	B	H	H	H	H	B	H	B	H	A	H
AX.94906016	LG1.3	33.04307824	1B	NA	NA	B	B	B	A	A	A	H	A	H	B	H	H	B	B	B	H	H	H	A	A	H	H	B	H	H	B	B	H	H	A	H	A	B	B	H	H	H	H	B	-	B	H	A	H
AX.94704071	LG1.3	33.04307824	1B	51.88288973	357915085	B	B	B	A	A	A	H	A	H	B	H	H	B	B	B	H	H	H	A	A	H	H	B	H	H	B	B	H	H	A	H	A	B	B	H	H	H	H	B	H	B	H	A	H
AX.94694428	LG1.3	33.04307824	1B	NA	NA	B	H	B	A	A	A	H	A	H	B	H	H	B	B	B	H	H	H	A	A	H	H	B	H	H	B	B	H	H	A	H	A	B	B	H	H	-	H	B	H	B	H	A	H
AX.94678469	LG1.3	33.04307824	1B	51.15286837	352879019	B	B	B	A	A	A	H	A	H	B	H	H	B	B	B	H	H	H	A	A	H	H	B	H	H	B	B	H	H	A	H	A	B	B	H	H	H	H	B	H	B	H	A	H
AX.94532960	LG1.3	33.04307824	1B	51.44866912	354919606	B	B	B	A	A	A	H	A	H	B	H	H	B	B	B	H	H	H	A	A	H	H	B	H	H	B	B	H	H	A	H	A	B	B	H	H	H	H	B	H	B	H	A	H
AX.94527035	LG1.3	33.04307824	1B	48.2479056	332839079	B	B	B	A	A	A	H	A	H	-	H	H	B	B	B	H	H	H	A	A	H	H	B	H	H	B	B	H	H	A	H	A	B	-	H	H	H	H	B	H	B	H	A	H
AX.94451305	LG1.3	33.04307824	1B	49.87217473	344044130	B	B	B	A	A	A	H	A	H	B	H	H	B	B	B	H	H	H	A	A	H	H	B	H	H	B	B	H	H	A	H	A	B	B	H	H	H	H	B	H	B	H	A	H
AX.94428251	LG1.3	33.04307824	1B	NA	NA	B	B	B	A	A	A	H	A	H	B	H	H	B	B	B	H	H	H	A	A	H	H	B	H	H	B	B	H	H	A	H	A	B	B	H	H	H	H	B	H	B	H	A	H
AX.94395709	LG1.3	33.04307824	1B	48.49583781	334549444	B	B	B	A	A	A	H	A	H	B	H	H	B	B	B	H	H	H	A	A	H	H	B	H	H	B	B	H	H	A	H	A	B	B	H	H	H	H	B	-	B	H	A	H
AX.94515082	LG1.3	33.55330003	1B	55.51945463	383001996	B	B	B	A	A	A	H	A	H	B	H	H	B	B	B	H	H	H	A	A	H	H	B	H	H	B	B	H	H	A	H	-	B	B	H	H	H	H	B	H	B	H	A	H
AX.94398121	LG1.3	34.06352182	1B	60.4218697	416821398	B	B	B	A	A	A	H	A	H	B	H	H	B	B	B	H	H	H	H	A	H	H	B	H	H	B	B	H	H	A	H	H	B	B	H	H	H	H	B	H	B	H	A	H
AX.95652656	LG1.3	35.08407168	1B	NA	NA	B	B	B	A	A	A	H	A	H	B	H	H	B	B	B	H	H	H	A	A	H	H	B	H	H	B	B	H	H	A	H	A	B	H	H	H	H	H	B	H	B	H	A	H
AX.95259758	LG1.3	35.08407168	1B	NA	NA	B	B	B	A	A	A	H	-	H	H	H	-	B	B	B	H	H	H	A	A	H	H	B	H	H	B	B	H	H	A	-	A	B	B	H	H	-	H	B	-	B	H	A	H
AX.95242262	LG1.3	35.08407168	1B	61.47350242	424076106	B	B	B	A	A	A	H	A	H	B	H	H	B	B	B	H	H	H	A	A	H	H	B	H	H	B	B	H	H	A	H	A	B	B	H	H	H	H	B	H	B	H	A	H
AX.95225499	LG1.3	35.08407168	1B	61.53956646	424531850	B	B	B	A	A	A	H	A	H	B	H	H	B	B	B	H	H	H	A	A	H	H	B	H	H	B	B	H	H	A	H	A	B	B	H	H	H	H	B	H	B	H	A	H
AX.95159335	LG1.3	35.08407168	1B	58.85866019	406037568	B	B	B	A	A	A	H	A	H	B	H	H	B	B	B	H	H	H	A	A	H	H	B	H	H	B	B	H	H	A	H	A	B	B	H	H	H	H	B	H	B	H	A	H
AX.95137260	LG1.3	35.08407168	1B	61.76295992	426072934	B	B	B	A	A	A	H	A	H	B	H	H	B	B	B	H	H	H	A	A	H	H	B	H	H	B	B	H	H	A	H	A	B	B	H	H	H	H	B	H	B	H	A	H
AX.94955953	LG1.3	35.08407168	1B	59.379413	409629991	B	B	B	A	A	A	H	A	H	B	H	H	B	B	B	H	H	H	A	A	H	H	B	H	H	B	B	H	H	A	H	A	B	B	H	H	H	H	B	H	B	H	A	H
AX.94936635	LG1.3	35.08407168	1B	60.71058646	418813116	B	B	B	A	A	A	H	A	H	B	H	H	B	B	B	H	H	H	A	A	H	H	B	H	H	B	B	H	H	A	H	A	B	B	H	H	H	H	B	H	B	H	A	H
AX.94923910	LG1.3	35.08407168	1B	61.39855343	423559069	B	B	B	A	A	A	H	A	H	B	H	H	B	B	B	H	H	H	A	A	H	H	B	H	H	B	B	H	H	A	H	A	B	B	H	H	H	H	B	H	B	H	A	H
AX.94820127	LG1.3	35.08407168	1B	61.54049608	424538263	B	B	B	A	A	A	H	A	H	B	H	H	-	B	B	H	H	H	A	-	H	H	B	H	H	B	B	H	H	A	H	A	B	B	H	H	H	H	B	H	B	H	A	H
AX.94763187	LG1.3	35.08407168	1B	NA	NA	B	B	B	A	A	A	H	A	H	B	H	H	B	B	B	H	H	H	A	A	H	H	B	H	H	B	B	H	H	A	H	A	B	B	H	H	H	H	B	H	B	H	A	H
AX.94709107	LG1.3	35.08407168	1B	60.93413648	420355280	B	B	B	A	A	A	H	A	H	B	H	H	B	B	B	H	H	H	A	A	H	H	B	H	H	B	B	H	H	A	H	A	B	B	H	H	H	H	B	H	B	H	A	H
AX.94642977	LG1.3	35.08407168	1B	60.03648754	414162832	B	B	B	A	A	A	H	A	H	B	H	H	B	B	B	H	H	H	A	A	H	H	B	H	H	B	B	H	H	A	H	A	B	B	H	H	H	H	B	H	B	H	A	H
AX.94602515	LG1.3	35.08407168	1B	NA	NA	B	B	B	A	A	A	H	A	H	B	H	H	B	B	B	H	H	H	A	A	H	H	B	H	H	B	B	H	H	A	H	A	B	B	H	H	H	H	B	H	B	H	A	H
AX.94543706	LG1.3	35.08407168	1B	NA	NA	B	B	B	A	-	A	H	A	H	B	H	H	B	B	B	H	H	H	A	A	H	H	B	H	H	B	B	H	H	H	H	A	B	B	H	H	H	H	B	H	B	H	A	H
AX.94528655	LG1.3	35.08407168	1B	NA	NA	B	B	B	A	A	A	H	A	H	B	H	H	B	B	B	A	H	H	A	A	H	H	B	H	H	B	B	H	H	A	H	A	B	B	H	H	H	H	B	H	B	H	A	H
AX.94449890	LG1.3	35.08407168	1B	NA	NA	B	B	B	A	A	A	H	A	H	B	H	H	B	B	B	H	H	H	A	A	H	H	B	H	H	B	B	H	H	A	H	-	B	B	H	H	H	H	B	H	B	H	A	H
AX.95218249	LG1.3	35.59429347	1B	60.50600066	417401777	B	B	B	A	A	A	H	A	H	B	H	H	B	B	B	H	H	H	A	A	H	H	B	H	H	B	B	H	H	A	H	A	B	-	H	H	H	H	B	H	B	H	A	H
AX.95202317	LG1.3	35.59429347	1B	59.23836765	408656987	B	B	B	A	A	A	H	A	H	B	H	H	B	B	B	H	H	H	A	A	H	H	B	H	H	B	B	H	H	A	H	A	B	B	H	H	H	H	B	H	B	H	A	H
AX.95128677	LG1.3	35.59429347	1B	60.76730893	419204417	B	B	B	A	A	A	H	A	H	B	H	H	B	B	B	H	H	H	A	A	H	H	B	H	H	B	B	H	H	A	H	A	B	B	H	H	H	H	B	H	B	H	A	H
AX.95121973	LG1.3	35.59429347	1B	NA	NA	B	B	B	A	A	A	H	A	H	B	H	H	B	B	B	H	H	H	A	A	H	H	B	H	H	B	B	H	H	A	H	A	B	B	H	H	H	H	B	H	B	H	A	H
AX.95087694	LG1.3	35.59429347	1B	51.64850318	356298165	B	B	B	A	A	A	H	A	H	B	H	H	B	B	B	H	H	H	A	A	H	H	B	H	H	B	B	H	H	A	H	A	B	H	H	-	H	H	B	H	B	H	A	H
AX.94696066	LG1.3	35.59429347	1B	60.37410423	416491887	B	B	B	A	A	A	H	A	H	B	H	H	B	B	B	H	H	H	A	A	H	H	B	H	H	B	B	H	H	A	H	A	B	B	H	H	H	H	B	H	B	H	A	H
AX.94583285	LG1.3	35.59429347	1B	61.12484032	421670854	B	B	B	A	A	A	H	A	H	B	H	H	B	B	B	H	H	H	A	A	H	H	B	H	H	B	B	H	H	A	H	A	B	B	H	H	H	H	B	H	B	H	A	H
AX.94533174	LG1.3	35.59429347	1B	59.55198788	410820502	B	B	B	A	A	A	H	A	H	B	H	H	B	B	B	H	H	H	A	A	H	H	B	H	H	B	B	H	H	A	H	A	B	B	H	H	H	H	B	H	B	H	A	H
AX.94510085	LG1.3	35.59429347	1B	61.00792957	420864343	B	B	B	A	A	A	H	A	H	B	H	H	B	B	B	H	H	H	A	A	H	H	B	H	H	B	B	H	H	A	H	A	B	B	H	H	H	H	B	H	B	H	A	H
AX.94446513	LG1.3	35.59429347	1B	59.23834388	408656823	B	B	B	A	A	A	H	A	H	B	H	H	B	B	B	H	H	H	A	A	H	H	B	H	H	B	B	H	H	A	H	A	B	B	H	H	H	H	B	H	B	H	A	H
AX.94435368	LG1.3	35.59429347	1B	59.13412919	407937896	B	B	B	A	A	A	H	A	H	B	H	H	B	B	B	H	H	H	A	A	H	H	B	H	H	B	B	H	H	A	H	A	B	B	H	H	H	H	B	H	B	H	A	H
AX.94396544	LG1.3	36.10451526	1B	NA	NA	B	B	B	A	A	A	H	A	H	B	H	H	B	B	B	H	H	H	A	A	H	H	B	H	H	B	B	H	H	A	H	A	B	B	H	H	H	H	B	H	B	H	A	H
AX.95629988	LG1.3	37.12506513	1B	NA	NA	B	B	B	A	A	A	H	A	H	B	H	H	B	B	B	H	H	H	A	A	H	H	B	H	H	B	B	H	H	A	H	A	B	B	H	H	H	H	B	H	B	H	A	H
AX.95628967	LG1.3	37.12506513	1B	NA	NA	B	B	B	A	A	A	H	A	H	B	H	H	B	B	B	H	H	H	A	A	H	H	B	H	H	B	B	H	H	A	H	A	B	B	H	H	H	H	B	H	B	H	A	H
AX.95210470	LG1.3	37.12506513	1B	55.21267457	380885668	B	B	B	A	A	A	H	A	H	B	H	H	B	B	B	H	H	H	A	A	H	H	B	H	H	B	B	H	H	A	H	A	B	B	H	H	H	H	B	H	B	H	A	H
AX.94997235	LG1.3	37.12506513	1B	NA	NA	B	B	B	A	A	A	H	A	H	B	H	H	B	B	B	H	H	H	A	A	H	H	B	H	H	B	B	H	H	A	H	A	B	B	H	H	H	H	B	H	B	H	A	H
AX.94749797	LG1.3	37.12506513	1B	50.30376202	347021443	B	B	B	A	A	A	H	A	H	B	H	H	B	B	B	H	H	H	A	A	H	H	B	H	H	B	B	H	H	A	H	A	B	B	H	H	H	H	B	H	B	H	A	H
AX.94674294	LG1.3	37.12506513	1B	54.99554419	379387790	B	B	B	A	A	-	H	A	H	B	H	H	B	B	B	H	H	H	A	A	H	H	B	H	H	B	B	H	H	A	H	A	B	B	H	H	H	H	B	H	B	H	A	H
AX.94433968	LG1.3	37.12506513	1B	48.31813386	333323550	B	B	B	A	A	A	H	A	H	B	H	H	B	B	B	H	H	H	A	A	H	H	B	H	H	B	B	H	H	A	H	A	B	B	H	H	H	H	B	H	B	H	A	H
AX.94608795	LG1.3	37.63528692	1B	NA	NA	B	B	B	A	A	A	H	A	H	B	H	H	B	B	B	H	H	H	A	A	H	H	B	H	H	B	B	H	H	A	H	A	B	B	H	H	H	H	B	H	B	H	A	H
AX.94594867	LG1.3	38.65583678	1B	NA	NA	B	B	B	A	A	A	H	A	H	B	H	H	B	B	B	H	H	H	A	A	H	H	B	H	H	B	B	H	H	A	H	A	B	B	H	H	H	H	B	H	B	H	A	H
AX.95652981	LG1.3	39.67638664	1B	NA	NA	B	B	B	A	A	A	H	A	H	B	H	H	B	B	B	H	H	H	A	A	H	H	B	H	H	B	B	H	H	A	H	A	B	B	H	H	H	H	B	H	B	H	A	H
AX.95260484	LG1.3	39.67638664	1B	40.94037768	282427961	B	B	B	A	A	A	H	A	H	B	H	H	B	B	B	H	H	H	A	A	H	H	B	H	H	B	B	H	H	A	H	A	B	B	H	H	H	H	B	H	B	H	A	H
AX.95238778	LG1.3	39.67638664	1B	47.45346055	327358585	B	B	B	A	A	A	H	A	H	B	H	H	B	B	B	H	H	H	A	A	H	H	B	H	H	B	B	H	H	A	H	A	B	B	H	H	H	H	B	H	B	H	A	H
AX.95171339	LG1.3	39.67638664	1B	47.23021248	325818504	B	B	B	A	A	A	H	A	H	B	H	H	B	B	B	H	H	-	A	A	H	H	B	H	H	B	B	H	H	A	H	A	B	B	H	H	H	H	B	H	B	H	A	H
AX.95147141	LG1.3	39.67638664	1B	NA	NA	B	B	B	A	A	A	H	A	H	B	H	H	B	B	B	H	H	H	A	A	H	H	B	H	H	B	B	H	H	A	H	A	B	B	H	H	H	H	B	H	B	H	A	H
AX.95116150	LG1.3	39.67638664	1B	41.4013636	285608081	B	B	B	A	A	A	H	A	H	B	H	H	B	B	B	H	H	H	-	A	H	H	B	H	H	B	B	H	H	A	H	A	B	B	H	H	H	H	B	H	B	H	A	H
AX.95106542	LG1.3	39.67638664	1B	47.25877397	326015536	B	B	B	A	A	A	H	A	H	B	H	H	B	B	B	H	H	H	A	A	H	H	B	H	H	B	B	H	H	A	H	A	B	B	H	H	H	H	B	H	B	H	A	H
AX.94738294	LG1.3	39.67638664	1B	43.93281648	303071356	B	B	B	A	A	A	H	A	H	B	H	H	B	B	B	H	H	H	A	A	H	H	B	H	H	B	B	H	H	A	H	A	B	B	H	H	H	H	B	H	B	H	A	H
AX.94685469	LG1.3	39.67638664	1B	40.61267747	280167315	B	B	B	A	A	A	H	A	H	B	H	H	B	B	B	H	H	H	A	A	H	H	B	H	H	B	B	H	H	A	H	A	B	B	H	H	H	H	B	H	B	H	A	H
AX.94643420	LG1.3	39.67638664	1B	36.67498778	253003089	B	B	B	A	A	A	H	A	H	B	H	H	B	B	B	H	H	H	A	A	H	H	B	H	-	B	B	H	H	A	H	A	B	B	H	H	H	H	B	H	B	H	A	H
AX.94623923	LG1.3	39.67638664	1B	39.9155784	275358364	B	B	B	A	A	A	H	A	H	B	H	H	B	B	B	H	H	H	A	A	H	H	B	H	H	B	B	H	H	A	H	A	B	B	H	H	H	H	B	H	B	H	A	H
AX.94615605	LG1.3	39.67638664	1B	48.04278011	331424017	B	B	B	A	A	A	H	A	H	B	H	H	B	B	B	H	H	H	A	A	H	H	B	H	H	B	B	H	H	A	H	A	B	B	H	H	H	H	B	H	B	H	A	H
AX.94545824	LG1.3	39.67638664	1B	40.94037217	282427923	B	B	B	A	A	A	H	A	H	B	H	H	B	B	B	H	H	H	A	A	H	H	B	H	H	B	B	H	H	A	H	A	B	B	H	H	H	H	B	H	B	H	A	H
AX.94533843	LG1.3	39.67638664	1B	NA	NA	B	B	B	A	A	A	H	A	H	B	H	H	B	B	B	H	H	H	A	A	H	H	B	H	H	B	B	H	H	A	H	A	B	B	H	H	H	H	B	H	B	H	A	H
AX.94526379	LG1.3	39.67638664	1B	40.89787725	282134771	B	B	B	A	A	A	H	A	H	B	H	H	B	B	B	H	H	H	A	A	H	H	B	H	H	B	B	H	H	A	H	A	B	B	H	H	H	H	B	H	B	H	A	H
AX.94517396	LG1.3	39.67638664	1B	NA	NA	B	B	B	A	A	A	H	A	H	B	H	H	B	B	B	H	H	H	A	A	H	H	B	H	H	B	B	H	H	A	H	A	B	B	H	H	H	H	B	-	B	H	A	H
AX.94465583	LG1.3	39.67638664	1B	NA	NA	B	B	B	A	A	A	H	A	H	B	H	H	B	B	B	H	H	H	A	A	H	H	B	H	H	B	B	H	H	A	H	A	B	B	H	H	H	H	B	H	B	H	A	H
AX.94436448	LG1.3	39.67638664	1B	47.3699274	326782330	B	B	B	A	A	A	H	A	H	B	H	H	B	B	B	H	H	H	A	A	H	H	B	H	H	B	B	H	H	A	H	A	B	B	H	H	H	H	B	H	B	H	A	H
AX.94427201	LG1.3	39.67638664	1B	NA	NA	B	B	B	A	A	A	H	A	H	B	H	H	B	B	B	H	H	H	A	A	H	H	B	H	H	B	B	H	H	A	H	A	B	B	H	H	H	H	B	H	B	H	A	H
AX.94414919	LG1.3	39.67638664	1B	NA	NA	B	B	B	A	A	A	H	A	H	B	H	H	B	B	B	H	H	H	A	A	H	H	B	H	H	B	B	H	H	A	H	-	B	B	H	H	H	H	B	H	B	H	A	H
AX.95632064	LG1.3	40.18660843	1B	NA	NA	B	B	B	A	A	A	H	A	H	B	H	H	B	B	B	H	H	H	A	A	H	H	B	H	H	B	B	H	H	A	H	A	B	B	H	H	H	H	B	H	B	H	A	H
AX.95232723	LG1.3	40.18660843	1B	47.86738637	330214060	B	B	B	A	A	A	H	A	H	B	H	H	B	B	B	H	H	H	A	A	H	H	B	H	H	B	B	H	H	A	H	A	B	B	H	H	H	H	B	H	B	H	A	H
AX.95226506	LG1.3	40.18660843	1B	41.04101653	283122220	B	B	B	A	A	A	H	A	H	B	H	H	B	B	B	H	H	H	A	A	H	H	B	H	H	B	B	H	H	A	H	A	B	B	H	H	H	H	B	H	B	H	A	H
AX.95120411	LG1.3	40.18660843	1B	NA	NA	B	B	B	A	A	A	H	A	H	B	H	H	B	B	B	H	H	H	A	A	H	H	B	H	H	B	B	H	H	A	H	A	B	B	H	H	H	H	B	H	B	H	A	H
AX.95081931	LG1.3	40.18660843	1B	44.23772077	305174744	B	B	B	A	A	A	H	A	H	B	H	H	B	B	B	H	H	H	A	A	H	H	B	H	H	B	H	H	H	A	H	A	B	B	H	H	H	H	B	H	B	H	A	H
AX.94969629	LG1.3	40.18660843	1B	NA	NA	B	B	B	A	A	A	H	A	H	B	H	H	B	B	B	H	H	H	A	A	H	H	B	H	H	B	B	H	H	A	H	A	B	B	H	H	H	H	B	H	B	H	A	H
AX.94934301	LG1.3	40.18660843	1B	30.04591957	207272338	B	B	B	A	A	A	H	A	H	-	H	H	-	B	B	H	H	H	A	A	H	H	B	H	H	B	B	H	H	A	H	A	B	B	H	H	H	H	B	H	B	H	A	H
AX.94866046	LG1.3	40.18660843	1B	30.79352789	212429728	B	B	B	A	A	A	H	A	H	B	H	H	B	B	B	H	H	H	A	A	H	H	B	H	H	B	B	H	H	A	H	A	B	B	H	H	H	H	B	H	B	H	A	H
AX.94809703	LG1.3	40.18660843	1B	NA	NA	B	B	B	A	A	A	H	A	H	B	H	H	B	B	B	H	H	H	A	A	H	H	B	H	H	B	B	H	H	A	H	A	B	B	H	H	H	H	B	H	B	H	A	H
AX.94721178	LG1.3	40.18660843	1B	NA	NA	B	B	B	A	A	A	H	A	H	B	H	H	B	B	B	H	H	H	A	A	H	H	B	H	H	B	B	H	H	A	H	A	B	B	H	H	H	H	B	H	B	H	A	H
AX.94717933	LG1.3	40.18660843	1B	47.25877847	326015567	B	B	B	A	A	A	H	A	H	B	H	H	B	B	B	H	H	H	A	A	H	H	B	H	H	B	B	H	H	A	H	A	B	B	H	H	H	H	B	H	B	H	A	H
AX.94681694	LG1.3	40.18660843	1B	NA	NA	B	B	B	A	A	A	H	A	H	B	H	H	B	B	B	H	H	H	A	A	H	H	B	H	H	B	B	H	H	A	H	A	B	B	H	H	H	H	B	H	B	H	A	H
AX.94644557	LG1.3	40.18660843	1B	NA	NA	B	B	B	A	A	A	H	A	H	B	H	H	B	B	B	H	H	H	A	A	H	H	B	H	H	B	B	H	H	A	H	A	B	B	H	H	H	H	B	H	B	H	A	H
AX.94638945	LG1.3	40.18660843	1B	38.16326047	263269966	B	B	B	A	A	A	H	A	H	B	H	H	B	B	B	H	H	H	A	A	H	H	B	H	H	B	B	H	H	A	H	A	B	B	H	H	H	H	B	H	B	H	A	H
AX.94590950	LG1.3	40.18660843	1B	NA	NA	B	B	B	A	A	A	H	A	H	B	H	H	B	B	B	H	H	-	A	A	H	H	B	H	H	B	B	H	H	A	H	A	B	B	H	H	H	H	B	H	B	H	A	H
AX.94488026	LG1.3	40.18660843	1B	NA	NA	B	B	B	A	A	A	H	A	H	B	H	H	B	B	B	H	H	H	A	A	H	H	B	H	H	B	B	H	H	A	H	A	B	B	H	H	H	H	B	H	B	H	A	H
AX.94435441	LG1.3	40.18660843	1B	NA	NA	B	B	B	A	A	A	H	A	H	B	H	H	B	B	B	H	H	H	A	A	H	H	B	H	H	B	B	H	H	A	H	A	B	B	H	H	H	H	B	H	B	H	A	H
AX.94478669	LG1.3	41.2071583	1B	48.73658022	336210210	B	B	B	A	A	A	H	A	H	B	H	H	B	B	B	H	H	H	A	A	H	H	B	H	H	B	-	H	H	A	H	A	B	B	H	H	H	H	B	H	B	H	A	H
AX.94466262	LG1.3	41.2071583	1B	55.83265622	385162623	B	B	B	A	A	A	H	A	H	H	H	H	B	B	B	H	H	H	A	A	H	H	B	H	H	-	B	H	H	A	H	A	B	B	H	H	H	H	B	H	B	H	A	H
AX.95629821	LG1.3	41.71738009	1B	NA	NA	B	B	B	A	A	A	H	A	H	B	-	H	B	B	B	H	H	H	A	A	H	H	B	H	H	B	B	H	H	A	H	A	B	B	H	H	H	H	B	H	B	H	A	H
AX.95211391	LG1.3	41.71738009	1B	49.66976737	342647819	B	B	B	A	A	A	H	A	H	B	H	H	B	B	B	H	H	H	A	A	H	H	B	H	H	B	B	H	H	A	H	A	B	B	H	H	H	H	B	H	B	H	A	H
AX.95133680	LG1.3	41.71738009	1B	NA	NA	B	B	B	A	A	A	H	A	H	B	H	H	B	B	B	H	H	H	A	A	H	H	B	H	H	-	B	H	H	A	H	A	B	B	H	-	H	H	B	H	B	H	A	H
AX.95105804	LG1.3	41.71738009	1B	NA	NA	B	B	B	A	A	A	H	A	H	B	H	H	B	B	B	H	H	-	A	A	H	H	B	H	H	B	B	H	H	A	H	A	B	B	H	H	H	H	B	H	B	H	A	H
AX.94786187	LG1.3	41.71738009	1B	55.40656895	382223252	B	B	B	A	A	A	H	A	H	-	H	H	B	B	B	H	H	H	A	A	H	H	B	H	H	B	B	H	H	A	H	A	B	B	H	H	H	H	B	H	B	H	A	H
AX.94786026	LG1.3	41.71738009	1B	NA	NA	B	B	B	A	A	A	H	A	H	B	H	H	B	B	B	H	H	H	A	A	H	H	B	H	H	B	B	H	H	A	H	A	B	B	H	H	H	H	B	H	B	H	A	H
AX.94735269	LG1.3	41.71738009	1B	53.42323302	368541172	B	B	B	A	A	A	H	A	H	B	H	H	B	B	B	H	H	H	A	A	H	H	B	H	H	B	B	H	H	A	H	A	B	B	H	H	H	H	B	H	B	H	A	H
AX.94711346	LG1.3	41.71738009	1B	56.63723663	390713036	B	B	B	A	A	A	H	A	H	B	H	H	B	B	B	H	H	H	A	A	H	H	B	H	H	B	B	H	H	A	H	A	B	B	H	H	H	H	B	H	B	H	A	H
AX.94680724	LG1.3	41.71738009	1B	NA	NA	B	B	B	A	A	A	H	A	H	B	H	H	B	B	B	H	H	-	A	A	H	H	B	H	H	B	B	H	H	A	H	A	B	B	H	H	H	H	B	H	B	H	A	H
AX.94522784	LG1.3	41.71738009	1B	50.50594441	348416202	B	B	B	A	A	A	H	A	H	B	H	H	B	B	B	H	H	H	A	A	H	H	B	H	H	B	B	H	H	A	H	A	B	B	H	H	H	H	B	H	B	H	A	H
AX.94510864	LG1.3	41.71738009	1B	NA	NA	B	B	B	A	A	A	H	A	H	B	H	H	B	B	B	H	H	H	A	A	H	H	B	H	H	B	B	H	H	A	H	A	B	B	H	H	H	H	B	H	B	H	A	H
AX.94451625	LG1.3	41.71738009	1B	NA	NA	B	B	B	A	A	A	H	A	H	B	H	H	B	B	B	H	H	H	A	A	H	H	B	H	H	B	B	H	H	A	H	A	B	B	H	H	H	H	B	H	B	H	A	H
AX.94406806	LG1.3	41.71738009	1B	NA	NA	B	B	B	A	A	A	H	A	H	B	H	H	B	B	B	H	H	H	A	A	H	H	B	H	H	B	B	H	H	A	H	A	B	-	H	-	H	H	B	H	B	H	A	H
AX.94399951	LG1.3	41.71738009	1B	51.08195952	352389853	B	B	B	A	A	A	H	A	H	B	H	H	B	B	B	H	H	H	A	A	H	H	B	H	H	B	B	H	H	A	H	A	B	B	H	H	H	H	B	H	B	H	A	H
AX.95235622	LG1.3	42.22760188	1B	NA	NA	B	B	B	A	A	A	H	A	H	B	H	H	B	B	-	H	H	H	A	A	H	H	B	H	H	B	B	H	H	A	H	A	B	B	H	H	H	H	B	H	B	H	A	H
AX.95119802	LG1.3	42.22760188	1B	60.19122699	415230305	B	B	B	A	A	A	H	A	H	B	H	H	B	B	B	H	H	H	A	A	H	H	B	H	H	B	B	H	H	A	H	A	B	B	H	H	H	H	B	H	B	H	A	H
AX.95102767	LG1.3	42.22760188	1B	61.04165899	421097026	B	B	B	A	A	A	H	A	H	B	H	H	B	B	B	H	H	H	A	A	H	H	B	H	H	B	B	H	H	A	H	A	B	B	H	H	H	H	B	H	B	H	A	H
AX.95075429	LG1.3	42.22760188	1B	61.76291861	426072649	B	B	B	A	A	A	H	A	H	B	H	H	B	B	B	H	H	H	A	A	H	H	B	H	H	B	B	H	H	A	H	A	B	B	H	H	H	H	B	-	B	H	A	H
AX.95000586	LG1.3	42.22760188	1B	NA	NA	B	B	B	A	A	A	H	A	H	B	H	H	B	B	B	H	H	H	A	A	H	H	B	H	H	B	B	H	H	A	H	A	B	B	H	H	H	H	B	H	B	H	A	H
AX.94653537	LG1.3	42.22760188	1B	60.91538521	420225924	B	B	B	A	A	A	H	A	B	B	H	H	-	B	B	H	-	H	A	A	H	H	-	H	H	B	B	H	H	A	H	A	-	B	H	H	H	-	B	H	B	H	A	H
AX.94608780	LG1.3	42.22760188	1B	NA	NA	B	B	B	A	A	A	H	A	H	B	H	H	B	B	B	H	H	H	A	A	H	H	B	H	H	B	B	H	H	A	H	A	B	B	H	H	H	H	B	H	B	H	A	H
AX.94583753	LG1.3	42.22760188	1B	60.76730994	419204424	B	B	B	A	A	A	H	A	H	B	H	H	B	B	B	H	H	H	A	A	H	H	B	H	H	B	B	H	H	A	H	A	B	B	H	H	H	H	B	H	B	H	A	H
AX.94438518	LG1.3	42.22760188	1B	NA	NA	B	B	B	A	A	A	H	A	H	B	H	H	B	B	B	H	H	H	A	A	H	H	B	H	H	B	B	H	H	A	H	A	B	B	H	H	H	H	B	H	B	H	A	H
AX.94408391	LG1.3	42.22760188	1B	58.85944964	406043014	B	B	B	A	A	A	H	A	H	B	H	H	B	B	B	H	H	H	A	A	H	H	B	H	H	B	B	H	H	A	H	A	B	B	H	H	H	H	B	H	B	H	A	H
AX.94404757	LG1.3	42.22760188	1B	60.7672898	419204285	B	B	B	A	A	A	H	A	H	B	H	H	B	B	B	H	H	H	A	A	H	H	B	H	H	B	B	H	H	A	H	A	B	B	H	H	H	H	B	H	B	H	A	H
AX.94390671	LG1.3	42.22760188	1B	NA	NA	B	B	B	A	A	A	H	A	H	B	H	H	B	B	B	H	H	H	A	A	H	H	B	H	H	B	B	H	H	A	H	A	B	B	H	H	H	H	B	H	B	H	A	H
AX.95195442	LG1.3	42.73782367	1B	NA	NA	B	B	B	A	A	A	H	A	H	B	H	H	B	B	B	H	H	H	A	A	H	H	B	H	H	B	B	H	H	A	H	A	B	B	H	H	H	H	B	H	B	H	A	H
AX.94750591	LG1.3	42.73782367	1B	62.05237437	428069465	B	B	B	A	A	A	H	A	H	B	H	H	B	B	B	H	H	H	A	A	H	H	B	H	H	B	B	H	H	A	H	A	B	B	H	H	H	H	B	H	B	H	A	H
AX.94390406	LG1.3	42.73782367	1B	62.35666477	430168618	B	B	B	A	A	A	H	A	H	B	H	H	B	B	B	H	H	H	A	A	H	H	B	H	H	B	B	H	H	A	H	A	B	B	H	H	H	H	B	H	B	B	A	H
AX.95191065	LG1.3	43.75837353	1B	61.92844357	427214526	B	B	B	A	A	A	H	A	H	B	H	H	B	B	B	H	H	H	A	A	H	H	B	H	H	B	B	H	H	A	H	A	B	B	H	H	H	H	B	H	B	H	A	H
AX.94957845	LG1.3	44.26859532	1B	62.05235538	428069334	B	B	B	A	A	A	H	A	H	B	H	H	B	B	B	H	H	H	A	A	H	H	B	H	H	B	B	H	H	A	H	A	B	B	H	H	H	H	B	H	B	H	A	H
AX.94865580	LG1.3	44.26859532	1B	NA	NA	B	B	B	A	A	A	H	A	H	B	H	H	B	B	B	H	H	H	A	A	H	H	B	H	H	B	B	H	H	A	H	A	B	B	H	H	H	H	B	H	B	H	A	H
AX.94733911	LG1.3	44.26859532	1B	61.97363283	427526265	B	B	B	A	A	A	-	A	H	B	H	H	B	B	B	H	H	H	A	A	H	H	B	H	H	B	B	H	H	A	H	A	B	B	H	H	H	-	B	H	B	H	A	H
AX.94675945	LG1.3	44.26859532	1B	61.97363269	427526264	B	B	B	A	A	A	H	A	H	B	H	H	B	B	B	H	H	H	A	A	H	H	B	H	H	B	B	H	H	A	H	A	B	B	H	H	H	H	B	H	B	H	A	H
AX.94510790	LG1.3	44.26859532	1B	61.97363588	427526286	B	B	B	A	A	A	H	A	H	B	H	H	B	B	B	H	H	H	A	A	H	H	B	H	H	B	B	H	H	A	H	A	B	B	H	H	H	H	B	H	B	H	A	H
AX.95109512	LG1.3	44.77881711	1B	NA	NA	B	B	B	A	A	A	H	A	H	B	H	H	B	B	B	H	H	H	A	A	H	H	B	H	H	B	B	H	H	A	H	A	H	B	H	H	H	H	B	H	B	H	A	H
AX.94917376	LG1.3	44.77881711	1B	64.36118699	443996852	B	B	B	A	A	A	H	A	H	B	H	H	B	B	B	H	H	H	A	A	H	H	B	H	H	B	B	H	H	A	H	A	H	B	H	H	H	H	B	H	B	H	A	H
AX.94693391	LG1.3	44.77881711	1B	63.82051773	440267035	B	B	B	A	A	A	H	A	H	B	H	H	B	B	B	H	H	H	A	A	H	H	B	H	H	B	B	H	H	A	H	A	B	B	H	H	H	H	B	H	B	H	A	H
AX.94687836	LG1.3	44.77881711	1B	NA	NA	B	B	B	A	A	A	H	A	H	B	H	H	B	B	B	H	H	H	A	A	H	H	B	H	H	B	B	H	H	A	H	A	H	B	H	H	H	H	B	H	B	H	A	H
AX.94592974	LG1.3	44.77881711	1B	NA	NA	B	B	B	A	A	A	H	A	H	B	H	H	B	B	B	H	H	H	A	A	H	H	B	H	H	B	B	H	H	A	H	A	H	B	H	H	H	H	B	H	B	H	A	H
AX.94541535	LG1.3	44.77881711	1B	NA	NA	B	B	B	A	A	A	H	A	H	B	H	H	H	B	B	H	H	H	A	A	H	H	B	H	H	B	B	H	H	H	H	A	B	H	H	H	H	H	B	H	B	H	A	H
AX.94391933	LG1.3	44.77881711	1B	64.0814868	442067335	B	B	B	A	A	A	H	A	H	B	H	H	B	B	B	H	H	H	A	A	H	H	B	H	H	B	B	H	H	A	H	A	B	B	H	H	H	H	B	H	B	H	A	H
AX.94388408	LG1.3	44.77881711	1B	NA	NA	B	B	B	A	A	A	H	A	H	B	H	H	B	B	B	H	H	H	A	A	H	H	B	H	H	B	B	H	H	A	H	A	H	B	H	H	H	H	B	H	B	H	A	H
AX.95629458	LG1.3	44.77881711	1B	NA	NA	B	B	B	A	A	A	H	A	H	B	H	H	B	B	B	H	H	H	A	A	H	H	B	H	H	B	B	H	H	A	H	A	H	B	H	H	H	H	B	H	B	H	A	H
AX.95241585	LG1.3	44.77881711	1B	64.08742604	442108307	B	B	B	A	A	A	H	A	H	B	H	H	B	B	B	H	H	H	A	A	H	H	B	H	H	B	B	H	H	A	H	A	B	B	H	H	H	H	B	H	B	H	A	H
AX.95219528	LG1.3	44.77881711	1B	63.24435288	436292351	B	B	B	A	A	A	H	A	H	B	H	H	B	B	B	H	H	H	A	A	H	H	B	H	H	B	B	H	H	A	H	A	B	B	H	H	H	H	B	H	B	H	A	H
AX.95150178	LG1.3	44.77881711	1B	64.48674177	444862994	B	B	B	A	A	A	H	A	H	B	H	H	B	B	B	H	H	H	A	A	H	H	B	H	H	B	B	H	H	A	H	A	H	B	H	H	H	H	B	H	B	H	A	H
AX.95105100	LG1.3	44.77881711	1B	NA	NA	B	B	B	A	A	A	H	A	H	B	H	H	B	B	B	H	H	H	A	A	H	H	B	H	H	B	-	H	H	A	H	A	B	-	H	H	H	H	B	H	B	H	A	H
AX.94595920	LG1.3	44.77881711	1B	64.98500642	448300282	B	B	B	A	A	A	H	A	H	B	H	H	B	B	B	H	H	H	A	A	H	H	B	H	H	B	B	H	H	A	H	A	H	B	H	H	H	H	B	H	B	H	A	H
AX.94479851	LG1.3	44.77881711	1B	65.45908646	451570732	B	B	B	A	A	A	H	A	H	B	H	H	B	B	B	H	H	-	A	A	H	H	B	H	H	B	B	H	H	A	H	A	H	B	H	H	H	H	B	H	B	H	A	H
AX.94446889	LG1.3	44.77881711	1B	63.49718121	438036492	B	B	B	A	A	A	H	A	H	B	H	H	B	B	B	H	H	H	A	A	H	H	B	H	H	B	B	H	H	A	H	A	B	B	H	H	H	H	B	H	B	H	A	H
AX.94408511	LG1.3	44.77881711	1B	63.65570394	439130064	B	B	B	A	A	A	H	A	H	B	H	H	B	B	B	H	H	H	A	A	H	H	B	H	H	B	B	H	H	A	H	A	B	B	H	H	H	H	B	H	B	H	A	H
AX.94742323	LG1.3	45.79936698	1B	62.97427635	434429223	B	B	B	A	A	A	H	A	-	B	H	H	B	B	B	H	H	H	A	A	H	H	B	H	H	B	B	H	H	A	H	A	B	-	H	H	H	H	B	H	B	H	A	H
AX.95218659	LG1.3	46.81991684	1B	NA	NA	B	B	B	A	A	A	H	A	H	B	H	H	B	B	B	H	H	H	A	A	H	H	B	H	H	B	B	H	H	A	H	A	B	-	H	H	H	H	B	H	B	H	A	H
AX.94648809	LG1.3	46.81991684	1B	NA	NA	B	B	B	A	A	A	H	A	H	B	H	H	B	B	B	H	H	H	A	A	H	H	B	H	H	B	B	H	H	A	H	A	H	B	H	H	H	H	B	H	B	H	A	H
AX.94479134	LG1.3	46.81991684	1B	NA	NA	B	B	B	A	A	A	-	A	H	B	H	H	B	B	B	H	H	H	A	A	H	H	B	H	H	B	B	H	H	A	H	A	B	B	H	H	H	H	B	H	B	H	A	H
AX.94889904	LG1.3	47.8404667	1B	64.36116901	443996728	B	B	B	A	A	A	H	A	H	B	H	H	B	B	B	H	H	H	A	A	H	H	B	H	H	B	B	H	H	A	H	A	H	B	H	H	H	H	B	H	B	H	A	H
AX.95158221	LG1.3	49.47370039	1B	NA	NA	B	B	B	A	A	A	H	A	H	B	H	H	B	B	B	H	H	H	A	A	H	H	B	H	H	B	B	H	H	A	H	A	H	B	H	H	H	H	B	H	B	H	A	H
AX.95140632	LG1.3	49.47370039	1B	68.13066912	470000695	B	B	B	A	A	A	H	A	H	B	H	H	B	B	B	H	H	H	A	A	H	H	B	H	H	B	B	H	H	A	H	A	H	B	H	H	H	H	B	H	B	H	A	H
AX.95083332	LG1.3	49.47370039	1B	NA	NA	B	B	B	A	A	A	H	A	H	B	H	H	B	B	B	H	H	H	A	A	H	H	B	H	H	B	B	H	H	A	H	A	H	B	H	H	H	H	B	H	B	H	A	H
AX.95069571	LG1.3	49.47370039	1B	66.29303288	457323727	B	B	B	A	A	A	H	A	H	B	H	H	B	B	B	H	H	H	A	A	H	H	B	H	H	B	B	H	H	A	H	A	H	B	H	H	H	H	B	H	B	H	A	H
AX.94957945	LG1.3	49.47370039	1B	68.00887399	469160489	B	B	B	A	A	A	H	A	H	B	H	H	B	B	B	H	H	H	A	A	H	H	B	H	H	B	B	H	H	A	H	A	H	B	H	H	H	H	B	H	B	H	A	H
AX.94871220	LG1.3	49.47370039	1B	65.98686889	455211649	B	B	B	A	A	A	H	A	H	B	H	H	B	B	B	H	H	H	A	A	H	H	B	H	H	B	B	H	H	A	H	A	H	B	H	H	H	H	B	H	B	H	A	H
AX.94685696	LG1.3	49.47370039	1B	NA	NA	B	B	B	A	A	A	H	A	H	B	H	H	B	B	B	H	H	H	A	A	H	H	B	H	H	B	B	H	H	A	H	A	H	B	H	H	H	H	B	H	B	H	A	H
AX.94544446	LG1.3	49.47370039	1B	66.13792842	456253736	B	B	B	A	A	A	H	A	H	B	H	H	B	B	B	H	H	H	A	A	H	H	B	H	H	B	B	H	H	A	H	A	H	-	H	H	H	H	B	H	B	H	A	H
AX.94506427	LG1.3	49.47370039	1B	65.74228001	453524348	B	B	B	A	A	A	H	A	H	B	H	H	B	B	B	H	H	H	A	A	H	H	B	H	H	B	B	H	H	A	H	A	H	B	H	H	H	H	B	H	B	H	A	H
AX.95233633	LG1.3	49.98392218	1B	NA	NA	B	B	B	A	A	A	H	A	H	B	H	H	B	B	B	H	H	H	A	A	H	H	B	H	H	B	B	H	H	A	H	A	H	B	H	H	H	H	B	H	B	H	A	H
AX.94781869	LG1.3	49.98392218	1B	65.71632182	453345275	B	B	B	A	A	A	H	A	H	B	H	H	B	B	B	H	H	H	A	A	H	H	B	H	H	B	B	H	H	A	H	A	H	B	H	H	H	H	B	H	B	H	A	H
AX.94697612	LG1.3	49.98392218	1B	NA	NA	B	B	B	A	A	A	H	A	H	B	H	H	B	B	B	H	H	H	A	A	H	H	B	H	H	B	B	H	H	A	H	A	H	B	H	H	H	H	B	H	B	H	A	H
AX.94687972	LG1.3	49.98392218	1B	NA	NA	B	B	B	A	A	A	H	A	H	B	H	H	B	B	B	H	H	H	A	A	H	H	B	H	H	B	B	H	H	A	H	A	H	B	H	H	H	H	B	H	B	H	A	H
AX.95257593	LG1.3	50.49414397	1B	69.63404419	480371756	B	B	B	A	A	A	H	A	H	B	H	H	B	B	B	H	H	H	A	A	H	H	B	H	H	B	B	H	H	A	H	A	H	B	H	H	H	H	B	H	B	H	A	H
AX.95074566	LG1.3	50.49414397	1B	69.39484371	478721627	B	-	B	A	A	A	H	A	H	B	H	H	B	B	B	H	H	H	A	A	H	H	B	H	H	B	B	H	H	A	H	A	H	B	H	H	H	H	B	H	B	H	A	H
AX.94579287	LG1.3	50.49414397	1B	NA	NA	B	B	B	A	A	A	H	A	H	B	H	H	B	B	B	H	H	H	A	A	H	H	B	H	H	B	B	H	H	A	H	A	H	B	H	H	H	H	B	H	B	H	A	H
AX.94497561	LG1.3	50.49414397	1B	69.39483646	478721577	B	B	B	A	A	A	H	A	H	B	H	H	B	B	B	H	H	H	A	A	H	H	B	H	H	B	B	H	H	A	H	A	H	B	H	H	H	H	B	H	B	H	A	H
AX.94982191	LG1.3	51.51469384	1B	69.8964527	482181986	B	B	B	A	A	A	H	A	H	B	H	H	B	B	B	H	H	H	A	A	H	H	B	H	H	B	B	H	H	A	H	A	H	B	H	H	H	H	B	H	B	H	A	H
AX.94487937	LG1.3	51.51469384	1B	69.70215142	480841595	B	B	B	A	A	A	H	A	H	-	H	H	B	B	B	H	H	H	A	A	H	H	B	H	H	B	B	H	H	A	H	A	H	B	H	H	H	H	B	H	B	H	A	H
AX.94844716	LG1.3	52.02491563	1B	69.69922383	480821399	B	B	B	A	A	A	H	A	H	B	-	H	B	B	B	H	H	H	A	A	H	H	B	H	H	B	B	H	H	A	H	A	H	B	H	H	H	H	B	H	B	H	A	H
AX.94631005	LG1.3	52.02491563	1B	69.12790756	476880163	B	B	B	A	A	A	H	A	H	B	H	H	B	B	B	H	H	H	A	A	H	H	B	H	H	B	B	H	H	A	H	A	H	B	H	H	H	H	B	H	B	H	A	H
AX.94605330	LG1.3	52.02491563	1B	69.39484603	478721643	B	B	B	A	A	A	H	A	H	B	H	H	B	B	B	H	H	H	A	A	H	H	B	H	H	B	B	H	H	A	H	A	H	B	H	H	H	H	B	H	B	H	A	H
AX.94597094	LG1.3	52.02491563	1B	69.62762803	480327494	B	B	B	A	A	A	H	A	H	B	H	H	B	B	B	H	H	H	A	A	H	-	B	H	H	B	B	H	H	A	H	A	H	B	H	H	H	H	B	H	B	H	A	H
AX.94544246	LG1.3	52.02491563	1B	69.12789205	476880056	B	B	B	A	A	A	H	A	H	B	H	H	B	B	B	H	H	H	A	A	H	H	B	H	H	B	B	H	H	A	H	A	H	B	H	H	H	H	B	H	B	H	A	H
AX.94384779	LG1.3	52.02491563	1B	70.65658646	487425783	B	B	B	A	A	A	H	A	H	B	H	H	B	B	B	H	H	H	A	A	H	H	B	H	H	B	B	H	H	A	H	A	H	B	H	H	H	H	B	H	B	H	A	H
AX.94735746	LG1.3	53.04546549	1B	68.9270772	475494731	B	B	B	A	A	A	H	A	H	B	H	H	B	B	B	H	H	H	H	A	H	H	B	H	H	B	B	H	H	A	H	H	H	-	H	H	H	H	B	H	B	H	A	H
AX.94916753	LG1.3	54.57655612	1B	75.98076048	524154697	B	B	B	A	A	A	H	A	H	B	H	H	B	B	B	H	H	H	-	A	H	H	B	H	H	B	B	H	H	A	H	A	H	-	H	H	H	H	B	H	B	H	A	H
AX.94671930	LG1.3	56.6185069	1B	75.20462893	518800539	B	B	B	A	A	A	H	A	H	B	H	H	B	B	B	H	H	H	-	A	H	-	B	H	H	B	B	H	H	A	H	-	H	B	H	A	H	H	B	H	B	H	A	H
AX.95174921	LG1.3	58.66045767	1B	74.07091264	510979576	B	B	B	A	A	A	H	A	H	B	H	H	B	B	B	H	H	H	A	A	H	H	B	H	H	B	B	H	H	A	H	A	H	B	H	H	H	H	B	H	B	H	A	H
AX.94692952	LG1.3	59.68100754	1B	74.34626886	512879126	B	B	B	A	A	A	H	A	H	B	H	H	B	B	B	H	H	H	A	A	H	H	B	H	H	B	B	H	H	A	H	A	H	B	H	H	H	H	B	H	B	H	A	H
AX.94836581	LG1.3	60.7015574	1B	71.59039636	493867688	B	B	B	A	A	A	H	A	H	B	H	H	B	B	B	H	H	H	A	A	H	H	B	H	H	B	B	H	H	A	H	A	H	B	H	H	H	H	B	H	B	H	A	H
AX.94598595	LG1.3	60.7015574	1B	NA	NA	B	B	B	A	A	A	H	A	H	B	H	H	B	B	B	H	H	H	A	A	H	H	B	H	H	-	B	H	H	A	H	A	H	B	H	H	H	H	B	H	B	H	A	H
AX.94505744	LG1.3	60.7015574	1B	70.99483473	489759195	B	B	B	A	A	A	H	A	H	-	H	H	B	B	B	H	H	H	A	A	H	H	B	H	H	B	B	H	H	A	H	A	H	B	H	H	H	-	H	H	B	H	A	H
AX.94473908	LG1.3	60.7015574	1B	74.07148813	510983546	B	B	B	A	A	A	H	A	H	B	H	H	B	B	B	H	H	H	A	A	H	H	B	H	H	B	B	H	H	A	H	A	H	H	H	H	H	H	B	H	B	H	A	H
AX.94439880	LG1.3	60.7015574	1B	71.43381158	492787485	B	B	B	A	A	A	H	A	H	B	H	H	B	B	B	H	H	H	A	A	H	H	B	H	H	B	B	H	H	A	H	A	H	B	H	H	H	H	B	H	B	H	A	H
AX.94659248	LG1.3	61.72210726	1B	NA	NA	B	B	B	A	A	A	H	A	H	B	H	H	B	B	B	H	H	B	A	A	H	H	B	H	H	B	B	H	H	A	H	A	H	B	H	H	H	H	B	H	B	H	A	H
AX.95193974	LG1.3	62.23232905	1B	NA	NA	B	B	B	A	A	A	H	A	H	B	H	H	B	B	B	H	H	H	A	A	H	H	B	H	H	B	B	H	H	A	H	A	H	B	H	H	H	H	B	H	B	H	A	H
AX.95174883	LG1.3	62.23232905	1B	NA	NA	B	B	B	A	A	A	H	A	H	B	H	H	B	B	B	H	H	H	A	A	H	H	B	H	H	B	B	H	H	A	H	A	H	B	H	H	H	H	B	H	B	H	A	H
AX.94918877	LG1.3	62.23232905	1B	74.28003276	512422195	B	B	B	A	A	A	H	A	H	B	H	H	B	B	B	H	H	H	A	A	H	H	B	H	H	B	B	H	H	A	H	A	H	B	H	H	H	H	B	H	B	H	A	H
AX.94678835	LG1.3	62.23232905	1B	NA	NA	B	B	B	A	A	A	H	A	H	B	H	H	B	B	B	H	H	H	A	A	H	H	B	H	H	B	B	H	H	A	H	A	H	B	H	H	H	H	B	H	B	H	A	H
AX.94618943	LG1.3	62.23232905	1B	NA	NA	B	B	B	A	A	A	H	A	H	B	H	H	B	B	B	H	H	H	A	A	H	H	B	H	H	B	B	H	H	A	H	A	-	B	H	H	H	H	B	H	B	H	A	H
AX.94532894	LG1.3	62.23232905	1B	74.28522054	512457983	B	B	B	A	A	A	H	A	H	B	H	H	B	B	B	H	H	H	A	A	H	H	B	H	H	B	B	H	H	A	H	A	H	B	H	H	H	H	B	H	B	H	A	H
AX.94899483	LG1.3	62.74255084	1B	75.55520898	521219022	B	B	B	A	A	A	H	A	H	B	H	H	B	B	B	H	H	H	A	A	H	H	B	H	H	B	B	H	H	A	H	A	-	B	H	H	H	H	B	H	B	H	A	H
AX.95136941	LG1.3	63.76310071	1B	70.83534803	488658973	B	B	B	A	A	A	H	A	H	B	H	H	B	B	B	H	H	H	A	A	H	H	B	H	H	B	B	H	H	A	H	A	H	B	H	H	H	H	B	H	B	H	A	H
AX.95206874	LG1.3	64.2733225	1B	73.07275836	504093790	B	B	B	A	A	A	H	A	H	B	H	H	B	B	B	H	H	H	A	A	H	H	B	H	H	B	B	H	H	A	H	A	H	B	H	H	H	H	B	H	B	H	A	H
AX.95073456	LG1.3	64.2733225	1B	NA	NA	B	B	B	A	A	A	H	A	H	B	-	H	B	B	B	H	H	H	A	A	H	H	B	H	H	B	B	H	H	A	H	A	H	B	H	H	H	H	B	H	B	H	A	H
AX.94921973	LG1.3	64.2733225	1B	73.07242321	504091478	B	B	B	A	A	A	H	A	H	B	H	H	B	B	B	H	H	H	A	A	H	H	B	H	H	B	B	H	H	A	H	A	H	B	H	H	H	H	B	H	B	H	A	H
AX.94633266	LG1.3	64.2733225	1B	NA	NA	B	B	B	A	A	A	H	A	H	B	H	H	B	B	B	H	H	H	A	A	H	H	B	H	H	B	B	H	H	A	H	A	H	B	H	H	H	H	B	H	B	H	A	H
AX.94483811	LG1.3	64.2733225	1B	70.90420093	489133956	B	B	B	A	A	A	H	A	H	B	H	H	B	B	B	H	H	H	A	A	H	H	B	H	H	B	B	H	H	A	H	A	H	B	H	H	H	H	B	H	B	H	A	H
AX.94827415	LG1.3	64.78354429	1B	70.83534991	488658986	B	B	B	A	A	A	H	A	H	B	H	H	B	B	B	-	H	H	A	A	H	H	B	H	H	B	B	H	H	A	H	A	H	B	H	-	H	H	B	H	B	H	A	H
AX.94754305	LG1.3	64.78354429	1B	70.84862537	488750567	B	B	B	A	A	A	H	A	H	-	H	H	B	B	B	H	H	H	A	A	H	H	B	H	H	B	B	H	H	A	H	A	H	B	H	H	H	H	B	H	B	-	A	H
AX.94739583	LG1.3	64.78354429	1B	71.98080133	496560904	B	B	B	A	A	A	H	A	H	B	H	H	B	B	B	H	H	H	A	A	H	H	B	H	H	B	B	H	H	A	H	A	H	B	H	H	H	H	B	H	B	H	A	H
AX.94726578	LG1.3	64.78354429	1B	NA	NA	B	B	B	A	A	A	H	A	H	B	H	H	B	B	B	H	A	H	A	A	H	H	B	H	H	B	B	H	H	A	H	A	H	B	H	H	H	H	B	H	B	H	A	H
AX.94644578	LG1.3	64.78354429	1B	72.96543662	503353429	B	B	B	A	A	A	H	A	H	B	H	H	B	B	B	H	H	H	A	A	H	H	B	H	H	B	B	H	H	A	H	A	H	B	H	H	H	H	B	H	B	H	A	H
AX.94387135	LG1.3	64.78354429	1B	70.80725577	488465178	B	B	B	A	A	A	H	A	H	B	H	H	B	B	B	H	H	H	A	A	H	H	B	H	H	B	B	H	H	A	H	A	H	B	H	H	H	H	B	H	B	H	A	H
AX.94975360	LG1.3	65.80409415	1B	NA	NA	B	B	B	A	A	A	H	A	H	B	H	H	B	B	-	H	H	H	A	A	H	H	B	H	H	B	B	H	H	A	B	A	H	B	H	H	H	H	B	H	B	H	A	H
AX.95631982	LG1.3	66.31431594	1B	NA	NA	B	B	B	A	A	A	H	A	H	B	H	H	B	B	B	H	H	H	A	A	H	H	B	H	H	B	B	H	H	-	H	A	H	B	H	H	H	H	B	H	B	H	A	H
AX.95630355	LG1.3	66.31431594	1B	NA	NA	B	B	B	A	A	A	H	A	H	B	H	H	B	B	B	H	H	H	A	A	H	H	B	H	H	B	B	H	H	A	H	A	H	B	H	H	H	H	B	H	B	H	A	H
AX.95131399	LG1.3	66.31431594	1B	NA	NA	B	B	B	A	A	A	H	A	H	B	H	H	B	B	B	H	H	H	A	A	H	H	B	H	H	B	B	H	H	A	H	A	H	B	H	H	H	H	B	H	B	H	A	H
AX.95115833	LG1.3	66.31431594	1B	74.24187369	512158954	B	B	B	A	A	A	H	A	H	B	H	H	B	B	B	H	H	H	A	A	H	H	B	H	H	B	B	H	H	A	H	A	H	B	H	H	H	H	B	H	B	H	A	H
AX.95001986	LG1.3	66.31431594	1B	74.93765944	516958845	B	B	B	A	A	A	H	A	H	B	H	H	B	B	B	H	H	H	A	A	H	H	B	H	H	B	B	H	H	A	H	A	H	B	H	H	H	H	B	H	B	H	A	H
AX.94829509	LG1.3	66.31431594	1B	76.27604532	526191725	B	B	B	A	A	A	H	A	H	B	H	H	B	B	B	H	H	H	A	A	H	H	B	H	H	B	B	H	H	A	H	A	H	B	H	H	H	H	B	H	B	H	A	H
AX.94822956	LG1.3	66.31431594	1B	74.43385853	513483365	B	B	B	A	A	A	H	A	H	B	H	H	B	B	B	H	H	H	A	A	H	H	B	H	H	B	B	H	H	A	H	A	H	B	H	H	H	H	B	H	B	H	A	H
AX.94796715	LG1.3	66.31431594	1B	74.07110326	510980891	B	B	B	A	A	A	H	A	H	B	H	H	B	B	B	H	H	H	A	A	H	H	B	H	H	B	B	H	H	A	H	A	H	B	H	H	H	H	B	H	B	H	A	H
AX.94779939	LG1.3	66.31431594	1B	NA	NA	B	B	B	A	A	A	H	A	H	B	H	H	B	B	B	H	H	H	A	A	H	H	B	H	H	B	B	H	H	A	H	A	H	B	H	H	H	H	B	H	B	H	A	H
AX.94777670	LG1.3	66.31431594	1B	NA	NA	B	B	B	A	A	A	H	A	H	B	H	H	B	B	B	H	H	H	A	A	H	H	B	H	H	B	B	H	H	A	H	A	H	B	H	H	H	H	B	H	B	H	A	H
AX.94656703	LG1.3	66.31431594	1B	75.07378171	517897887	B	B	B	A	A	A	H	A	H	B	H	H	B	B	B	H	H	H	A	A	H	H	B	H	H	B	B	H	H	A	H	A	H	B	-	H	H	H	B	H	B	H	A	H
AX.94618797	LG1.3	66.31431594	1B	75.49238418	520785624	B	B	B	A	A	A	H	A	H	B	H	H	B	B	B	H	H	H	A	A	H	H	B	H	H	B	B	H	H	A	H	A	H	B	H	H	H	H	B	H	B	H	A	H
AX.94545549	LG1.3	66.31431594	1B	75.39124551	520087917	B	B	B	A	A	A	H	A	H	B	H	H	B	B	B	H	H	H	A	A	H	H	B	H	H	B	B	H	H	A	H	A	H	B	H	H	H	H	B	H	B	H	-	H
AX.94514811	LG1.3	66.31431594	1B	73.13268427	504507190	B	B	B	A	A	A	H	A	H	B	H	H	B	B	B	H	H	H	A	A	H	H	B	H	H	B	B	H	H	A	H	A	H	B	H	H	H	H	B	H	B	H	A	H
AX.94506199	LG1.3	66.31431594	1B	74.28509181	512457095	B	B	B	A	A	A	H	A	H	B	H	H	B	B	B	H	H	H	-	-	H	H	B	H	H	B	B	H	H	A	H	A	H	-	H	-	H	H	B	H	B	H	A	H
AX.94483422	LG1.3	66.31431594	1B	NA	NA	B	-	B	A	A	A	H	A	H	H	H	H	B	B	B	H	H	H	A	A	H	H	B	H	H	B	B	H	H	A	H	A	H	B	H	-	H	H	B	H	B	H	A	H
AX.94383631	LG1.3	66.31431594	1B	75.20443208	518799181	B	B	B	A	A	A	H	A	H	B	H	H	B	B	B	H	H	H	A	A	H	H	B	H	H	B	B	H	H	A	H	A	H	B	H	H	H	H	B	H	B	H	A	H
AX.95257184	LG1.3	67.84540657	1B	76.99720434	531166654	B	B	B	A	A	A	H	A	H	B	B	H	B	B	B	H	H	H	A	A	H	H	B	H	H	B	B	H	H	A	H	A	H	B	H	H	H	H	B	H	B	H	A	H
AX.94740126	LG1.3	67.84540657	1B	NA	NA	B	B	B	A	A	A	-	A	H	B	H	H	B	B	B	H	H	-	A	A	H	H	B	H	H	B	B	H	H	A	H	A	H	B	H	H	H	-	B	H	B	H	A	H
AX.94505791	LG1.3	67.84540657	1B	77.12759871	532066182	B	B	B	A	A	A	H	A	H	B	B	H	B	B	B	H	H	H	A	A	H	H	B	H	H	B	B	H	H	A	H	A	H	H	H	H	H	H	B	H	B	H	A	H
AX.94499416	LG1.3	67.84540657	1B	77.14167376	532163279	B	B	B	A	A	A	H	A	H	B	B	H	B	B	B	H	H	H	A	A	H	H	B	H	H	B	B	H	H	A	H	A	H	B	H	H	H	H	B	H	B	H	A	H
AX.94823926	LG1.3	68.35562836	1B	76.96718079	530959536	B	B	B	A	A	A	H	A	H	B	B	H	B	B	B	H	H	H	A	A	H	H	B	H	H	B	B	H	H	A	H	A	H	B	H	H	H	H	B	H	B	H	A	H
AX.94829369	LG1.3	69.37617823	1B	78.71558585	543020941	B	B	B	A	A	A	H	A	H	B	B	H	B	B	B	H	H	H	A	A	H	H	B	H	H	B	B	H	H	A	H	A	H	B	H	H	H	H	B	H	B	H	A	H
AX.94507852	LG1.3	69.88640002	1B	78.72501918	543086017	B	B	B	A	A	A	H	A	H	B	B	H	B	B	B	H	H	H	A	A	H	H	B	H	H	B	B	H	H	A	H	A	H	B	H	H	H	H	B	H	B	H	A	H
AX.95253616	LG1.3	70.90694988	1B	NA	NA	B	B	B	A	A	A	H	A	H	B	B	H	B	B	B	H	H	H	A	-	H	H	B	H	H	B	B	H	H	A	H	A	H	-	H	-	H	H	B	H	B	H	A	H
AX.94620208	LG1.3	70.90694988	1B	78.58729686	542135937	B	B	B	A	A	A	H	A	H	B	B	H	B	B	B	H	H	H	A	A	H	H	B	H	H	B	B	H	H	A	H	-	H	B	H	H	H	H	B	H	B	H	A	H
AX.94451977	LG1.3	71.92749974	1B	NA	NA	B	B	B	A	A	A	A	A	A	-	B	H	B	B	B	-	A	-	A	A	-	A	B	A	-	B	B	H	A	A	-	A	H	-	H	H	A	A	B	A	B	H	A	-
AX.95199768	LG1.3	72.43772153	1B	NA	NA	B	B	B	A	A	A	H	A	H	B	B	H	B	B	B	H	H	H	A	A	H	H	B	H	H	B	B	H	H	A	H	A	H	B	H	H	H	H	B	H	B	H	A	H
AX.94995102	LG1.3	72.43772153	1B	78.3833886	540729272	B	B	B	A	A	A	H	A	H	B	B	H	B	B	B	H	H	H	A	A	H	H	B	H	H	B	B	H	H	A	H	A	H	B	H	H	H	H	B	H	B	H	-	H
[truncated: 1,049 more rows]
[truncated: 343 more columns]
