# Supplementary material for: Segregation distortion: Utilizing simulated genotyping data to evaluate statistical methods
Source: PLoS One. 2020 Feb 19;15(2):e0228951. doi: 10.1371/journal.pone.0228951 (PMC7029859; doi:10.1371/journal.pone.0228951)
Supplement: S1 File — (ZIP) [file pone.0228951.s007.zip]

Archive with 2 entries (2 files):
- pedigree.sim.functions.R
- pedigree.sim.analysis.R
